# Supplementary material for: Structural basis of BAK activation in mitochondrial apoptosis initiation
Source: Nat Commun. 2022 Jan 11;13:250. doi: 10.1038/s41467-021-27851-y (PMC8752837; doi:10.1038/s41467-021-27851-y)
Supplement: Supplementary file 7 — Source Data [file 41467_2021_27851_MOESM7_ESM.xlsx]

## Sheet: List of figures
Figures	Experiment type	Responsible personnel	Progress/Comments	Related raw data
Figure 1a	LUVs	GS	✓	Raw Figure 1, S1
Figure 1d (see S4d, S4e)	LUVs	GS	✓	Raw Figure S3, S4
Figure S1a	LUVs	GS	✓	Raw Figure 1, S1
Figure S1b	LUVs	GS	✓	Raw Figure 1, S1
Figure S2a	Gel	GS	✓
Figure 2b	LUVs	GS	✓	Raw Figure 2, S3
Figure S3a	LUVs	GS	✓	Raw Figure 2, S3
Figure S3d	LUVs	TM/GS	✓	Raw Figure S3, S4
Figure S3e	LUVs	TM	✓	Raw Figure S3, S4
Figure S3f	TSA	GS	✓
Figure S4a	LUVs	TM	✓	Raw Figure S3, S4
Figure S4b	LUVs	TM	✓	Raw Figure S3, S4
Figure S4c	LUVs	TM	✓	Raw Figure S3, S4
Figure S4d	LUVs	TM	✓	Raw Figure S3, S4
Figure S4e	LUVs	TM	✓	Raw Figure S3, S4
Figure S4f	LUVs	TM	✓	Raw Figure S3, S4
Figure 3c	Cell death	CG	✓	Raw Figure 3, S5
Figure 3d	Cell death/immunoblot	CG	✓	Raw Figure 3, S5
Figure 3e	Cell death	TM	✓	Raw Figure 3, S5
Figure 3f	Cell death/immunoblot	TM	✓	Raw Figure 3, S5
Figure S5a	Immunoblot	TM	✓
Figure S5d	Immunoblot	TM	✓
Figure S5e	Immunoblot	TM	✓
Figure S5f	Cell death	TM	✓	Raw Figure 3, S5
Figure S5g	Cell death	TM	✓	Raw Figure 3, S5
Figure S5h	Cell death	TM	✓	Raw Figure 3, S5
Figure 4c	LUVs	GS	✓	Raw Figure 4, S6
Figure 4d	FP	GS	✓	Raw Figure 4, S6
Figure S6a	LUVs	GS	✓	Raw Figure 4, S6
Figure S6b	LUV EC50	GS	✓	Raw Figure 4, S6
Figure S6c	FP	GS	✓	Raw Figure 4, S6
Figure 5c	LUVs	GS	✓	Raw Figure 5, S7
Figure S7c	LUVs	GS	✓	Raw Figure 5, S7
Figure S7d	Gel	GS	✓
Figure S7h	TSA	GS	✓
Figure 6c	LUVs	GS	✓	Raw Figure 6, S8
Figure S8b	LUVs	GS	✓	Raw Figure 6, S8

## Sheet: Data processing workflow
Data processing workflow
Liposome permeabilization (Excel template available upon request to corresponding author)
1. Fluorescence data are recorder in triplicate in 96 well plate on a CLARIOstar plate reader
2. Fluorescence data from CLARIOstar plate reader is exported as Table (measurements every 2 minutes)
3. Mean and standard deviation of three fluorescence measurements is calculated at every timepoint
4. Normalization of mean and standard deviation relative to 100% release by 3% CHAPS.
5. Calculate area under curve using Simpson equation at a given timepoint (e.g. 88 min).
6. Normalized kinetic and AUC data is plotted.
7. AUC data vs peptide dose is used to derive EC50 data in GraphPad Prism v.8.0a.
Cell death (Excel template available upon request to corresponding author)
1. Fluorescence data are recorder in triplicate in 24, 96, 384-well plate on IncuCyte imaging system
2. Data from Zoom IncuCyte imaging system is exported as SYTOX Green counts and % confluence measured at every 2 hr. timepoint (this is the raw data)
3. Counts are divided by confluence at every time point (counts/confluence)
4. Mean and standard deviation of three measurements of counts/confluence at every time point
5. Calculate area under curve using Simpson equation at a given timepoint (e.g. 48 hr)
6. Kinetic and AUC data is plotted in GraphPad Prism v.8.0a.
Fluorescence polarization (FP)
1. FP (parallel, perpendicular and polarization) data are recorder in triplicate in 384-well plates on a CLARIOstar plate reader.
2. Polarization intensity is measured in milipolarization units (mP) using a Clariostar microplate reader with excitation and emission wavelength set at 485 nM and 535 nM respectively.
3. Z’-values are derived using the equation [1-3(stdevL+stdevH)]/(averageH-averageL), where L is the free peptide control and H is the bound peptide control. Z’-values were > 0.7 for each assay plate, which suggests excellent assay performance.
4. Raw data is processed and converted into percent inhibition using the software Robust Investigation of Screening Experiments (RISE) developed in house in the Pipeline Pilot platform (Accelrys, v.8.5.0).
5. Percent inhibition values at different peptide concentrations are plugged in GraphPad Prism v.8.0a for nonlinear analysis of log(inhibitor) vs. response (variable slope 4 parameters). Graphs of FP % inhibition against peptide dose are derived. Mean±SD of IC50 values are calculated from IC50 of individual repeat.

## Sheet: Fig. 1
Figure 1a
	400 nM BAK			200 nM BAK			100 nM BAK			50 nM BAK			25 nM BAK			12.5 nM BAK
	Mean	Standard Deviation	N	Mean	Standard Deviation	N	Mean	Standard Deviation	N	Mean	Standard Deviation	N	Mean	Standard Deviation	N	Mean	Standard Deviation	N
AUC for Experiment-1	39.4149	1.67953	3	26.8132	1.01208	3	3.83874	0.693943	3	6.43392	1.32385	3	3.09459	0.563038	3	4.33282	1.53297	3
AUC for Experiment-2	40.1047	0.946493	3	28.312	0.83307	3	5.68397	0.897407	3	5.1842	0.935237	3	3.97049	0.696034	3	3.0726	0.710987	3
AUC for Experiment-3	33.5958	1.24414	3	23.2323	0.77781	3	5.44427	0.561763	3	1.45056	0.545745	3	2.00406	0.670772	3	1.93942	0.62331	3
Figure 1b
		400 nM BAK + 10 uM BID			200 nM BAK + 10 uM BID			100 nM BAK + 10 uM BID			50 nM BAK + 10 uM BID			25 nM BAK + 10 uM BID			12.5 nM BAK + 10 uM BID
	Mean	Standard Deviation	N	Mean	Standard Deviation	N	Mean	Standard Deviation	N	Mean	Standard Deviation	N	Mean	Standard Deviation	N	Mean	Standard Deviation	N
AUC for Experiment-1	50.3632	1.091	2	47.9902	1.00713	3	28.5487	0.876107	3	25.3745	1.49388	3	8.06213	0.692614	3	5.06503	0.689394	3
AUC for Experiment-2	49.6023	0.828903	3	47.8911	1.06591	3	32.092	1.26162	3	24.4759	0.782482	3	9.476	1.13402	3	6.34113	1.09985	3
AUC for Experiment-3	45.4901	1.23759	2	42.3171	0.805714	3	34.9418	1.06868	3				5.34392	0.583786	3	4.92594	1.12638	3
Figure 1d
Data is from Supplementary Figures 4d (experiments 1-4); 4e (experiments 1-4)

## Sheet: Suppl. Fig. 1
Supplementary Figure 1a
Normalized liposome permeabilization traces
	400 nM BAK				200 nM BAK				100 nM BAK				50 nM BAK				25 nM BAK				12.5 nM BAK				6.25 nM BAK
Time (min)	Mean	SD	N		Mean	SD	N		Mean	SD	N		Mean	SD	N		Mean	SD	N		Mean	SD	N		Mean	SD	N
0	0.465611	1.29424	3		2.51069	7.41521	3		0.752604	1.72419	3		0	1.79515	3		0.798764	2.63083	3		2.2819	1.32142	3		1.31455	1.70471	3
2	0	2.45484	3		5.14962	11.1379	3		0	2.5094	3		1.42162	2.91238	3		2.29349	3.0953	3		0	2.08857	3		0.569079	1.77054	3
4	1.54625	3.90202	3		0.951537	3.26106	3		1.15351	1.1047	3		2.27785	0.416405	3		1.28143	1.4327	3		1.68988	2.07733	3		0.134651	1.23412	3
6	0.407109	1.05798	3		0	1.16064	3		0.646722	2.01686	3		3.80589	0.886921	3		0	1.05685	3		3.44066	1.66296	3		1.01196	0.929834	3
8	2.1895	4.77698	3		3.31526	1.24135	3		2.19639	1.02871	3		5.03377	2.3212	3		1.56228	0.127526	3		1.73689	2.84645	3		0.785737	1.25715	3
10	7.79914	4.1391	3		3.23807	1.54965	3		2.40479	1.03635	3		5.27983	2.02599	3		2.20257	0.881392	3		1.28158	1.1886	3		0.609117	1.52038	3
12	12.8511	5.91717	3		4.54458	2.56267	3		3.43064	0.825114	3		8.2153	2.80217	3		2.69602	3.07806	3		2.59879	0.728259	3		1.25318	1.62564	3
14	21.1784	4.86506	3		3.66465	0.782281	3		2.64185	0.450811	3		7.00696	5.62535	3		2.51581	2.33529	3		2.94239	2.37452	3		1.24094	0.538474	3
16	26.1064	6.46745	3		6.28652	3.31013	3		2.97921	2.05138	3		4.91905	2.8951	3		2.64633	2.90998	3		6.54996	7.85547	3		1.85842	1.79149	3
18	32.854	10.0485	3		8.21888	1.24302	3		3.5258	1.89048	3		5.12931	3.77858	3		1.10496	1.10311	3		2.25786	2.02342	3		1.6107	1.84564	3
20	37.8014	6.22879	3		10.8931	3.065	3		4.04436	0.456581	3		5.34424	3.14828	3		3.29337	2.35256	3		4.86521	7.11236	3		1.78391	0.834875	3
22	40.6565	4.34613	3		12.6051	0.966186	3		3.12112	1.92667	3		5.57653	2.72339	3		3.38403	1.86192	3		1.12158	1.10775	3		1.71251	2.75141	3
24	45.938	7.78055	3		15.3838	2.64759	3		3.79572	0.709575	3		5.69986	2.75397	3		5.48633	1.74664	3		9.96031	7.25337	3		0.396905	1.46443	3
26	48.8729	5.60811	3		20.7169	1.79971	3		2.59673	1.59184	3		7.03095	1.9131	3		2.55221	0.858965	3		5.21077	4.42935	3		3.53897	2.66245	3
28	50.1741	6.28665	3		22.604	5.21248	3		2.5805	1.71306	3		6.58926	1.7984	3		5.18126	2.0166	3		3.22372	2.33366	3		1.13198	1.82295	3
30	50.0398	4.87636	3		25.4812	3.08866	3		1.24792	0.655634	3		8.74991	2.65968	3		1.98511	1.60805	3		3.49563	1.17906	3		1.76588	3.01429	3
32	50.5683	5.73795	3		26.992	2.94444	3		3.03405	0.476632	3		8.86211	4.37145	3		2.93563	0.939465	3		3.89578	1.98009	3		0	0.168419	3
34	55.0506	3.86676	3		31.3755	0.751349	3		4.57676	1.23212	3		7.632	3.33008	3		3.19445	0.640575	3		4.94798	3.17477	3		2.29815	2.86588	3
36	52.8358	6.92007	3		32.3487	4.35306	3		2.40768	0.988345	3		4.93648	4.26495	3		4.28732	2.11472	3		6.8355	7.9461	3		0.859887	2.16217	3
38	50.4041	3.84505	3		32.7309	2.39801	3		5.40466	1.95574	3		5.77237	3.53174	3		3.98469	0.755769	3		10.2635	8.00459	3		2.44678	2.80293	3
40	50.8242	6.26093	3		31.6231	3.15365	3		2.91968	1.67467	3		6.85276	5.15539	3		4.66077	1.70545	3		7.19651	3.59946	3		1.32368	3.22339	3
42	52.8769	4.61567	3		35.7149	2.17143	3		3.90068	3.2682	3		7.32841	4.87248	3		4.81146	0.969189	3		6.99126	3.13652	3		2.5427	1.67914	3
44	57.929	3.86095	3		37.4528	2.3972	3		5.99274	3.78206	3		9.31445	5.33917	3		1.8936	2.6066	3		5.24943	1.43609	3		3.34609	1.63859	3
46	55.6338	4.28529	3		37.6896	0.692464	3		5.26499	2.28175	3		9.02604	5.156	3		4.18321	1.16467	3		8.18412	4.30505	3		4.27196	3.55174	3
48	62.5666	5.85039	3		44.4724	1.67132	3		4.07912	2.94574	3		8.78661	5.15643	3		6.08726	1.68532	3		4.93003	4.19894	3		3.9325	2.31357	3
50	58.419	5.66035	3		40.507	4.62666	3		5.42007	3.48561	3		7.81142	5.52859	3		5.33979	1.14108	3		6.43937	5.78468	3		1.57153	1.3774	3
52	54.0151	4.43293	3		39.5227	0.581958	3		3.52568	1.98347	3		7.6924	3.18138	3		4.18286	0.321973	3		6.19588	3.92169	3		1.77322	1.50444	3
54	55.1896	3.9512	3		42.6268	3.07161	3		5.06644	0.543639	3		7.70535	5.59315	3		5.41256	1.84018	3		9.0039	9.93146	3		2.46701	2.17881	3
56	52.6676	5.95267	3		41.7063	2.9462	3		4.55909	1.98582	3		8.22486	2.03353	3		4.07183	1.32379	3		0.981299	1.62707	3		2.37993	0.961123	3
58	55.746	2.70043	3		43.7262	3.15037	3		6.54817	3.03661	3		6.71667	5.98288	3		4.31318	0.806774	3		3.41216	1.7772	3		2.93474	3.91253	3
60	54.8438	3.23064	3		45.3234	2.42271	3		6.06434	2.34835	3		8.23365	3.89238	3		4.74277	3.82178	3		3.33759	2.34499	3		2.16235	0.596649	3
62	55.5358	5.6211	3		42.1613	2.08306	3		3.48184	2.23202	3		7.80215	4.00495	3		2.99292	1.31215	3		3.7263	3.09453	3		4.1878	1.66823	3
64	59.9125	2.42962	3		48.5012	2.77309	3		6.65807	2.04249	3		9.72148	7.44156	3		4.29283	0.562114	3		5.32999	0.514654	3		4.4092	3.39582	3
66	54.4168	6.38824	3		44.6578	3.19685	3		5.24059	0.89685	3		8.28067	3.57764	3		3.89095	0.613283	3		3.00397	2.49198	3		4.28139	1.05164	3
68	57.6073	6.22586	3		46.119	2.58454	3		5.79748	2.05156	3		7.44069	3.04606	3		4.87984	1.90711	3		3.42632	2.4773	3		4.74706	3.8521	3
70	56.7223	5.61649	3		45.2906	1.57051	3		5.92024	0.203323	3		8.67828	2.30769	3		5.16701	0.393297	3		4.19561	1.8685	3		2.23444	4.8566	3
72	57.4777	1.976	3		45.9013	4.02236	3		7.80479	2.3042	3		8.38556	3.64199	3		5.46335	0.817659	3		3.51904	1.95754	3		3.31015	3.11735	3
74	59.7205	2.71238	3		47.1968	1.4119	3		5.2388	2.3442	3		9.80432	3.49577	3		4.44656	0.693424	3		4.1111	0.818037	3		3.48302	2.56296	3
76	56.3777	3.84403	3		47.5847	0.748773	3		5.6236	2.15965	3		10.58	1.90132	3		1.83493	0.448186	3		2.5433	1.41465	3		2.79923	0.667617	3
78	55.8563	3.22458	3		48.4688	1.38044	3		8.0665	3.90406	3		9.9314	4.23933	3		4.75759	2.27467	3		2.24393	1.40364	3		2.93222	0.875537	3
80	59.2591	5.42734	3		49.8818	2.28868	3		6.21675	2.79869	3		8.96763	4.24129	3		3.94818	1.02075	3		6.34763	5.75225	3		3.79791	3.03209	3
82	54.6419	1.80058	3		45.7321	3.64926	3		7.87552	0.300983	3		9.92384	3.8858	3		1.94015	2.85469	3		18.8201	25.1309	3		3.86002	1.32196	3
84	61.9985	4.20804	3		51.4877	2.89091	3		7.67727	1.28875	3		10.2946	1.84749	3		3.07139	1.70641	3		6.12822	1.31226	3		3.10296	2.1339	3
86	58.5541	2.97951	3		49.3233	4.23601	3		6.7752	3.40463	3		10.0454	3.50321	3		5.03328	1.19047	3		7.50766	4.54778	3		3.43221	0.792572	3
88	58.4884	4.00334	3		48.5664	2.12948	3		10.1157	0.765901	3		10.5054	2.64327	3		4.36703	0.21635	3		4.1521	1.63221	3		5.16769	3.18596	3
90	58.7548	4.60738	3		50.9953	3.19548	3		8.78747	1.93413	3		10.8783	4.27081	3		3.85763	1.18154	3		2.42413	4.6886	3		3.53363	3.4338	3
Supplementary Figure 1b
Normalized liposome permeabilization traces
	400 nM BAK+10uM BID				200 nM BAK+10uM BID				100 nM BAK+10uM BID				50 nM BAK+10uM BID				25 nM BAK+10uM BID				12.5 nM BAK+10uM BID				6.25 nM BAK+10uM BID
Time (min)	Mean	SD	N		Mean	SD	N		Mean	SD	N		Mean	SD	N		Mean	SD	N		Mean	SD	N		Mean	SD	N
0	0.915166	0.370391	3		0	0.0638132	3		0.24284	1.68196	3		2.08923	2.37805	3		0.417444	3.70104	3		0.776687	0.424771	3		0.0622153	1.99943	3
2	0.470295	0.660542	3		0.807447	0.612277	3		0	2.10073	3		1.96493	2.49585	3		0.511097	2.18611	3		0.154618	1.56883	3		0	1.28087	3
4	0	1.13779	3		0.0583489	1.19186	3		0.718141	1.26725	3		0	4.10478	3		1.52381	0.48044	3		0.693455	2.66967	3		0.801176	3.51549	3
6	5.40525	1.68774	3		0.82585	1.46342	3		0.0279161	1.72047	3		4.73177	1.22555	3		1.30042	3.01164	3		1.2539	0.782843	3		2.07044	2.88932	3
8	12.2616	0.960116	3		1.77136	1.18751	3		2.12287	0.712125	3		2.23545	2.63266	3		0.620319	1.07315	3		0	1.93933	3		2.28599	3.05664	3
10	25.561	2.04157	3		5.75494	0.977641	3		1.49356	1.37575	3		4.82665	4.08144	3		0	1.47154	3		2.10755	1.50781	3		1.88095	2.91788	3
12	32.9392	2.95378	3		9.65574	2.22673	3		2.648	3.57429	3		4.11965	2.12408	3		1.47645	3.19141	3		1.83656	2.50316	3		1.9638	2.72777	3
14	42.5253	0.555279	3		17.2399	1.38103	3		2.82847	1.09171	3		6.27015	2.21867	3		2.15226	1.33247	3		0.351438	1.63373	3		0.845876	1.91227	3
16	50.2742	0.944931	3		21.4005	1.91725	3		6.27215	2.11062	3		5.57525	2.07906	3		3.38873	2.73063	3		1.18785	1.00961	3		4.09522	2.84797	3
18	52.2471	1.22537	3		28.4725	0.758841	3		9.72412	2.67821	3		11.1191	4.40395	3		4.04592	1.03612	3		3.08957	1.55866	3		3.42274	1.89478	3
20	62.3869	1.64601	3		34.8	4.29021	3		11.3322	2.50826	3		8.86965	4.26547	3		5.19954	1.63192	3		2.9341	0.888356	3		3.4805	3.07459	3
22	61.2634	1.52475	3		38.4134	3.7733	3		13.9992	1.03513	3		15.0942	1.88797	3		4.86258	0.649238	3		5.37874	1.01502	3		2.95469	2.09374	3
24	65.0447	2.05162	3		44.7121	0.859829	3		16.3937	4.21256	3		14.5172	5.97758	3		5.6245	1.20979	3		4.18006	3.79532	3		5.79532	2.65243	3
26	66.1275	5.14651	3		48.361	1.38217	3		20.1209	0.29871	3		15.0412	6.38827	3		6.00215	1.61825	3		4.96841	1.73525	3		4.34519	2.22708	3
28	69.153	1.08514	3		55.9175	4.60449	3		23.7158	2.05913	3		19.9425	2.20443	3		6.19421	2.74397	3		4.82166	3.88804	3		5.22177	0.726723	3
30	67.9443	4.22639	3		58.1488	4.21789	3		25.8667	2.66269	3		18.8056	4.6862	3		10.5808	2.29572	3		3.43058	1.46493	3		5.00133	3.93165	3
32	66.005	1.15587	3		60.4746	2.07182	3		28.5954	1.6686	3		20.7631	3.36226	3		7.04744	0.960661	3		4.65189	1.53858	3		5.61923	4.12264	3
34	65.9075	1.42989	3		62.4799	2.41392	3		30.6037	2.03687	3		26.3005	1.20774	3		9.47101	1.36066	3		5.62204	1.95341	3		5.9029	2.05997	3
36	66.4499	3.9976	3		63.7067	2.627	3		33.0729	0.538779	3		23.6045	3.71974	3		7.00021	1.05247	3		5.59532	0.377959	3		5.84481	3.91946	3
38	66.9754	5.79873	3		62.9896	0.995451	3		32.4372	1.01269	3		29.9603	1.93937	3		8.53367	3.072	3		5.09476	3.90435	3		4.54898	0.589371	3
40	64.8355	2.55224	3		60.8779	3.73519	3		33.5205	0.8274	3		25.5204	2.89668	3		7.35946	0.847613	3		3.93531	0.761912	3		5.8706	2.10923	3
42	65.6466	2.99495	3		64.4104	2.81747	3		37.6324	1.84929	3		30.4445	3.63263	3		8.28602	2.5319	3		5.1533	0.86268	3		6.56747	3.79825	3
44	68.4035	2.44531	3		71.6984	2.78084	3		41.1352	2.8686	3		31.6014	5.65783	3		11.2933	3.68559	3		8.16416	2.61792	3		7.93508	3.91258	3
46	67.5729	0.223883	3		67.7684	3.20621	3		40.129	1.34402	3		35.5956	4.47865	3		10.1894	1.83449	3		4.60776	0.343674	3		7.14311	0.892589	3
48	77.2768	2.17717	3		79.0035	3.10051	3		43.5167	4.89595	3		35.9135	4.56951	3		8.90181	4.71757	3		6.7261	1.37983	3		7.32828	3.32868	3
50	72.1601	3.49885	3		71.541	6.9208	3		42.6502	1.30502	3		36.6463	4.7403	3		9.59946	0.738313	3		5.09165	1.94498	3		5.61712	4.36337	3
52	65.9803	0.42556	3		67.4676	2.17034	3		40.98	1.68933	3		39.9792	5.13488	3		11.504	0.754031	3		7.4595	1.87654	3		8.82689	1.34309	3
54	68.5433	3.74513	3		68.3261	4.89678	3		43.0148	1.37884	3		36.2224	5.35255	3		12.5395	1.92697	3		7.08976	1.77591	3		8.3465	2.41381	3
56	64.742	2.87124	3		68.9075	3.62142	3		41.6635	3.93302	3		37.0141	3.84795	3		13.5239	1.43269	3		5.3509	1.42779	3		9.60996	2.20701	3
58	66.6635	3.91702	3		76.8509	1.64549	3		46.4948	2.35553	3		39.8366	6.54061	3		12.2257	2.54914	3		8.23787	0.72977	3		9.0757	2.15097	3
60	68.8596	3.97116	3		72.7465	2.14861	3		45.4558	3.17398	3		39.4728	3.98606	3		11.7547	1.54594	3		7.13506	1.63567	3		6.74022	3.61403	3
62	65.7951	5.04038	3		68.9788	3.20783	3		46.822	3.40655	3		41.4531	3.66847	3		11.8986	1.92188	3		7.64907	0.3358	3		7.67649	1.9054	3
64	70.6534	5.92967	3		78.8546	3.58854	3		54.3675	5.00326	3		45.3897	5.23447	3		13.8575	0.342879	3		8.86393	3.25941	3		8.71468	3.18933	3
66	62.0644	4.82597	3		70.9353	0.630665	3		48.8106	3.34162	3		41.0016	1.5855	3		11.2124	2.48504	3		10.0659	3.48166	3		6.89266	1.38474	3
68	65.8992	6.04101	3		77.0816	1.79235	3		51.6841	4.72928	3		44.4758	4.51731	3		13.5346	1.34535	3		7.89832	3.59979	3		6.79337	1.77208	3
70	64.7082	0.750211	3		73.801	6.59005	3		50.4989	4.50199	3		52.7494	11.2507	3		12.4766	1.87808	3		7.55991	1.32632	3		10.2261	3.68581	3
72	64.5548	4.40694	3		72.883	1.63159	3		49.8473	4.07638	3		43.4474	5.19489	3		15.2813	0.253248	3		9.61825	2.41133	3		8.11009	2.41965	3
74	66.9589	4.28983	3		76.1387	1.37933	3		54.2937	1.70952	3		52.3571	6.63513	3		14.2318	0.39238	3		10.5752	2.08935	3		10.2135	2.88695	3
76	64.9605	3.22352	3		73.7649	1.95348	3		52.4542	3.96446	3		45.4664	3.94404	3		17.2478	2.32126	3		9.93556	2.42975	3		7.59563	1.44461	3
78	65.9784	6.50627	3		74.8401	1.56858	3		51.1289	0.81216	3		50.4523	3.30157	3		16.2795	1.24483	3		10.7081	1.61362	3		8.88036	2.25946	3
80	70.5328	4.41133	3		79.1066	4.26886	3		56.8572	2.45383	3		48.4931	3.34804	3		17.6517	0.265369	3		9.75533	1.69355	3		8.07572	2.02508	3
82	65.4885	1.54876	3		75.6366	3.27865	3		52.5103	3.50813	3		45.4617	3.11977	3		13.6712	2.66686	3		8.65519	2.42062	3		8.89179	2.77082	3
84	69.5507	2.61647	3		81.988	3.98153	3		56.4845	2.8405	3		50.6938	3.54849	3		17.9525	2.42733	3		9.962	3.55481	3		11.7733	1.16097	3
86	65.0722	3.65535	3		79.1145	4.05633	3		58.3334	2.47167	3		48.8092	4.57674	3		18.4804	1.52036	3		9.78484	1.04754	3		9.93039	3.18997	3
88	67.7161	1.6183	3		77.4327	4.75547	3		58.701	3.73438	3		49.3245	5.94581	3		18.8238	1.10779	3		11.0463	2.06158	3		10.1464	2.72019	3
90	65.1543	1.39437	3		77.3041	3.02624	3		57.1978	1.54987	3		52.9509	4.64611	3		20.2345	2.7191	3		11.5636	1.42009	3		11.1347	3.84703	3

## Sheet: Raw Fig. 1, Suppl. Fig. 1
Figures 1a, 1b, Supplementary Figures 1a, 1b
Plate map
	1	2	3	4	5	6	7	8	9	10	11	12
	a 400 nM BAK			400 nM BAK+10 uM WT BID			400 nM BAK			400 nM BAK+10 uM WT BID
	b 200 nM BAK			200 nM BAK+10uM WT BID			200 nM BAK			200 nM BAK+10uM WT BID
	c 100 nM BAK			100 nM BAK+10uM WT BID			100 nM BAK			100 nM BAK+10uM WT BID
	d 50 nM BAK			50 nM BAK+10uM WT BID			50 nM BAK			50 nM BAK+10uM WT BID			x2
	e 25 nM BAK			25 nM BAK+10uM WT BID			25 nM BAK			25 nM BAK+10uM WT BID
	f 12.5 nM BAK			12.5 nM BAK+10uM WT BID			12.5 nM BAK			12.5 nM BAK+10uM WT BID
	g 6.25 nM BAK			6.25 nM BAK+10uM WT BID			6.25 nM BAK			6.25 nM BAK+10uM WT BID
	h controls		CHAPS+LUVs		Buffer+LUVs		Only CHAPS				Only Buffer
Raw data from Clariostar
User: USER
Path: C:\Program Files (x86)\BMG\CLARIOstar\User\Data\
Test ID: 2116
Test Name: ANTS_DPX_LUV_release
Date: 11/8/2017
Time: 4:31:46 PM
ID1: Plate_1_BAK activity_11082017
Fluorescence (FI)
Well Row	Well Col	Content	Raw Data (360-15/530-15)	Raw Data (360-15/530-15)	Raw Data (360-15/530-15)	Raw Data (360-15/530-15)	Raw Data (360-15/530-15)	Raw Data (360-15/530-15)	Raw Data (360-15/530-15)	Raw Data (360-15/530-15)	Raw Data (360-15/530-15)	Raw Data (360-15/530-15)	Raw Data (360-15/530-15)	Raw Data (360-15/530-15)	Raw Data (360-15/530-15)	Raw Data (360-15/530-15)	Raw Data (360-15/530-15)	Raw Data (360-15/530-15)	Raw Data (360-15/530-15)	Raw Data (360-15/530-15)	Raw Data (360-15/530-15)	Raw Data (360-15/530-15)	Raw Data (360-15/530-15)	Raw Data (360-15/530-15)	Raw Data (360-15/530-15)	Raw Data (360-15/530-15)	Raw Data (360-15/530-15)	Raw Data (360-15/530-15)	Raw Data (360-15/530-15)	Raw Data (360-15/530-15)	Raw Data (360-15/530-15)	Raw Data (360-15/530-15)	Raw Data (360-15/530-15)	Raw Data (360-15/530-15)	Raw Data (360-15/530-15)	Raw Data (360-15/530-15)	Raw Data (360-15/530-15)	Raw Data (360-15/530-15)	Raw Data (360-15/530-15)	Raw Data (360-15/530-15)	Raw Data (360-15/530-15)	Raw Data (360-15/530-15)	Raw Data (360-15/530-15)	Raw Data (360-15/530-15)	Raw Data (360-15/530-15)	Raw Data (360-15/530-15)	Raw Data (360-15/530-15)	Raw Data (360-15/530-15)
		Time	0 min	2 min	4 min	6 min	8 min	10 min	12 min	14 min	16 min	18 min	20 min	22 min	24 min	26 min	28 min	30 min	32 min	34 min	36 min	38 min	40 min	42 min	44 min	46 min	48 min	50 min	52 min	54 min	56 min	58 min	60 min	62 min	64 min	66 min	68 min	70 min	72 min	74 min	76 min	78 min	80 min	82 min	84 min	86 min	88 min	90 min
A	1	Sample X1	9977	10132	10640	9637	10857	11405	12440	13428	14374	15926	15735	16042	16929	17183	17155	17438	17690	17723	18073	17650	18407	18028	18140	18133	18563	18617	18267	18283	18364	18059	18154	18777	17995	18827	18777	18881	18418	18530	18566	18208	18753	18134	18921	18521	18566	18909
A	2	Sample X2	10040	9370	9727	9851	9568	10276	11316	12352	12618	13410	14514	14893	15727	15732	15502	16408	16321	16686	16221	16644	16929	16814	17774	17336	17173	17522	17378	17551	17615	17713	17345	17556	17370	17538	17721	17770	17992	18031	17897	17772	17378	17635	18002	17976	17436	17816
A	3	Sample X3	9673	9741	9565	9930	9771	10763	10840	12201	13152	13614	14145	15164	14874	16090	16399	16168	16299	17375	16762	16744	16676	16985	17099	16968	17404	17118	17023	17167	16611	17291	17357	17218	17562	16989	17040	17292	17872	17784	17452	17284	17562	17723	17855	17688	18005	17725
A	4	Sample X4	11522	11453	12003	17715	19373	20799	26236	26434	23883	23643	19386	19596	19612	19534	20952	20526	24163	25113	24867	24133	23060	21535	21206	29454	27399	23820	23304	27114	27519	27621	27578	27864	30810	39716	34583	21429	25418	27195	39236	29212	30217	29579	29427	31427	30245	29824
A	5	Sample X5	10241	10046	10165	10991	11923	13345	14909	15948	17136	17432	18536	18661	18869	19449	19249	19860	19325	19179	19579	20290	19997	19693	19638	19414	20080	20272	19627	20261	19912	19935	20331	20165	19908	19716	19910	19515	19872	19852	19854	20163	20175	19571	19848	19652	19764	19504
A	6	Sample X6	10154	10191	9926	10649	11726	13740	14329	15840	16950	17191	18225	18363	18484	18468	19047	19033	19098	18903	18801	19108	19458	19090	19165	19458	19688	19594	19540	19501	19312	19146	19525	19125	18803	18708	18709	19361	18967	19002	19189	18844	19317	19895	19340	18918	19441	19222
A	7	Sample X7	9044	9471	9898	9397	9466	10321	11293	11538	12649	13450	14124	15196	15278	15137	16733	16009	16244	16805	17172	17083	17149	17195	17252	17391	16949	17530	17934	17437	17099	16903	18027	17354	17854	17829	18404	18084	18362	18123	17461	18066	17325	18368	17911	17890	18179	17995
A	8	Sample X8	9241	9391	9193	9766	10071	10447	10782	12033	12505	13436	14242	14988	14745	15377	15942	16213	16481	16642	16370	16841	16978	16705	16780	16810	16719	16917	17423	17424	17719	16900	17202	17035	17494	17561	17791	17060	17323	17350	16818	17326	17411	17071	17502	16885	17319	17591
A	9	Sample X9	9050	8912	9095	9557	9697	10364	10740	11312	12336	13479	13918	14403	15078	15620	14832	15796	15926	16443	16897	16835	15921	16549	17055	17156	16738	17175	17366	16907	16644	17354	16852	16902	16782	16869	17204	17143	17389	17598	17558	16826	17224	17426	17294	17443	17321	17394
A	10	Sample X10	10352	10388	10525	10801	12434	13250	14623	15681	16675	16901	18148	18776	18280	19208	19442	18727	19351	19157	19615	19981	18968	19354	19648	20167	19873	19527	19538	19855	19486	19477	19829	19526	19105	19930	19724	19798	19773	20148	20274	19877	19750	19412	20309	20225	20086	19825
A	11	Sample X11	10192	10437	10673	11062	12233	14084	14656	15975	17230	18077	17860	18603	17976	18888	19271	18905	19284	19086	19225	19789	19538	19349	19985	19850	20295	19663	19378	19398	19937	19974	19764	19759	20013	19614	20049	20086	20352	18868	19813	20300	19905	19548	20045	19255	19767	19544
A	12	Sample X12	10205	10242	11053	11328	13199	13881	15628	16123	17395	17376	18495	18434	18572	18828	18673	18735	19439	19230	19210	19225	18714	19225	19146	19872	19611	18983	19642	19601	19498	19380	19798	19938	19349	19521	19390	19675	19541	19704	19527	18988	19203	19510	19775	18782	20091	19286
B	1	Sample X13	9222	9264	9561	9709	10201	10217	10441	10031	10939	10788	11320	11427	11965	12604	13127	13546	13746	13915	14667	14631	14770	14940	14939	14809	15438	15702	15240	15958	15906	16278	16354	15887	16278	15895	16418	16369	16379	16036	16592	16558	16539	16905	16731	16847	16392	17215
B	2	Sample X14	11371	12326	10204	9508	9996	9822	10286	10146	10141	10761	11112	11214	11286	12198	11770	12875	13115	13818	13549	14161	14146	14324	14729	14660	15047	15110	15332	15844	15984	15511	15665	15334	15943	16671	15916	15965	16669	16373	16377	16627	16607	16112	16916	16917	16684	16937
B	3	Sample X15	9254	9404	9255	9379	9842	9886	9762	9931	10141	10476	10530	11181	11469	12171	12625	12752	12980	13710	13735	13957	13847	14586	14296	14840	15097	14435	15164	15144	15194	15491	16091	15829	15548	15817	15712	15984	15544	16025	16451	16255	16031	15874	16155	15842	16083	16322
B	4	Sample X16	10088	10312	10293	10438	10379	11027	11775	12384	13211	14142	15080	15997	16136	16777	18116	18611	18801	18869	19267	19331	19798	19584	20308	19649	20600	20984	20196	20693	20281	20965	20604	20469	20914	20653	21213	21429	20716	20788	21077	21006	21512	21275	21302	21970	21531	21641
B	5	Sample X17	10075	10123	10040	10032	10156	10813	11322	12673	12757	14063	14074	15083	16014	16630	17289	18303	18413	18731	18695	19084	19016	18809	19810	19004	19935	19343	19716	19385	19727	20839	20789	19613	19975	20569	20788	19698	20880	20546	20528	20567	20345	20790	20817	21115	20256	20885
B	6	Sample X18	10096	10200	9952	10144	10495	10781	11184	12315	13227	13933	15053	15105	15908	16407	16935	17482	18239	18242	18598	19081	18718	19376	19561	19859	19899	19340	19606	19594	20797	21293	20187	20369	20542	20467	20766	21269	20413	20928	20935	20871	21041	21760	21908	20874	21257	20898
B	7	Sample X19	9283	9407	9966	9255	9947	9784	10315	9990	10212	10572	10555	11318	11533	12104	12453	12727	12855	13121	13819	13812	13848	14499	14642	14806	14635	15431	15566	15816	15964	16188	16828	15638	16701	16390	16629	16347	16837	17022	15946	16547	16507	16563	16385	16183	16878	16228
B	8	Sample X20	9136	8893	9397	9181	9210	9734	9343	9563	9981	10251	10204	10905	11643	11281	12232	12225	12697	12950	13563	13856	13775	14284	13919	14607	14393	14919	14524	15121	15231	15148	15325	15942	15241	15880	15760	16041	15234	15594	16182	16138	15502	16226	16059	16151	16394	16101
B	9	Sample X21	8610	9405	9461	9525	9672	10154	9612	9760	9791	10327	10504	10933	11352	11742	11944	12211	12453	13118	13273	13878	13930	13968	14536	14328	14688	15149	15234	15089	15202	15198	15600	15561	15752	16323	16577	15962	15928	15964	16136	15749	16214	16337	16435	16126	16172	16773
B	10	Sample X22	10295	10477	10433	10340	10898	11291	11426	11994	13352	14230	14446	15687	16494	16556	16915	17374	17984	18753	19416	18897	18826	20074	20054	19220	19663	20134	19801	19943	20738	20476	20076	20437	21112	20705	20797	21046	21264	21246	20952	20688	21052	20952	21207	21228	21505	21458
B	11	Sample X23	10725	10708	10268	10629	11158	11299	11792	12643	13257	15154	15283	16235	16334	16993	17912	17679	18638	18850	18999	19227	19050	19125	19776	19626	19522	20347	19678	20090	20192	20645	20530	20661	20710	21186	21233	21144	21238	20967	21115	21631	21416	21836	20829	21160	21205	21182
B	12	Sample X24	10221	10248	10688	10397	10897	11565	12293	13075	13881	15247	15610	16714	17478	18441	18272	18751	18644	19235	19076	19664	19948	19952	19974	20539	20033	20337	21150	21081	21020	20773	20566	21161	20830	21579	20529	21893	20990	21313	21391	20838	21167	21825	21761	21187	21886	21278
C	1	Sample X25	9535	9046	9669	9480	9784	9674	9843	9925	9788	9693	9976	9963	9938	9594	9619	9595	9984	10301	9688	10099	9674	9846	9831	10201	9735	9839	9863	10140	10425	10801	10204	9647	10233	10295	10112	10317	10577	10070	10551	10240	10020	10613	10420	10537	10991	10554
C	2	Sample X26	9380	9662	9496	9362	9676	9957	9993	9807	9699	10207	10023	9639	10104	9971	10068	9631	9902	9972	9821	10117	9935	9716	10244	9918	9860	10099	9810	10296	10224	9952	10133	10289	10195	10121	10170	10370	10317	10004	9955	10418	10249	10655	10469	9934	10795	10626
C	3	Sample X27	9935	9767	9824	9911	9971	9831	10068	9833	10232	10046	10097	10167	9944	9960	9807	9767	9853	10076	9960	10596	10174	10579	10859	10551	10438	10765	10331	10220	9847	10520	10749	10063	10679	10381	10638	10366	10981	10603	10430	11286	10771	10702	10748	10890	10972	11065
C	4	Sample X28	10402	9904	10366	10328	10384	10051	10734	10486	10595	11793	11673	11913	11616	12714	12894	13443	13751	14500	14622	14586	14926	15346	15224	15688	15303	15700	15699	16014	15542	16781	16165	16354	16570	16943	16877	16628	17068	17816	17087	17241	17557	17706	17719	18161	17818	18375
C	5	Sample X29	9871	10419	10082	9964	10439	10275	10665	10553	11168	11053	11183	12145	12718	12767	13173	14049	14175	13944	14656	14702	15173	15174	15953	15412	15155	15915	16038	16409	16429	16291	16481	17343	17173	16998	16981	17664	16831	17765	17769	17447	17814	17357	17458	18093	18303	17971
C	6	Sample X30	9986	9815	10010	9858	10239	10425	9842	10266	10994	11349	11824	11884	12330	12793	13436	13383	14125	14225	14514	14876	15056	15691	15840	15768	16301	16055	16173	16232	16636	16933	17063	16935	17887	17824	18077	17836	17954	17378	18237	17438	18226	18378	18225	18732	18871	18331
C	7	Sample X31	9556	9386	9559	9875	10238	10354	9818	10083	9995	9968	9966	9894	9697	10325	9909	10032	10038	10114	9783	10172	9982	10333	10193	10210	10482	10627	10069	10587	9875	10501	10042	10504	10029	10884	10847	10739	10487	9980	10494	10801	11590	11118	10985	11047	10911	11696
C	8	Sample X32	8796	9261	9744	9003	9283	9586	9463	9872	10337	9737	9191	10109	9960	9205	9643	9630	9601	9438	10380	10121	10202	9919	10207	9775	9537	10594	9722	9939	10123	9723	10430	9985	9749	9964	9909	10180	9976	10295	10275	10322	10299	9999	10622	10310	10031	10237
C	9	Sample X33	9413	9738	9938	9904	9663	9639	9926	10160	9862	10366	9888	10229	10142	10275	10038	10009	9587	10067	10415	10255	9888	10181	10433	10586	9929	10405	10569	10219	10188	10635	10753	10199	10247	10914	10510	10887	10462	10612	10674	10860	10356	11208	10878	11110	11460	11397
C	10	Sample X34	10371	31729	21870	10712	10639	10828	11173	12115	12024	12279	12486	15053	15703	17754	14533	14288	14247	14807	15630	15269	15261	15837	16586	17189	16581	17009	17252	16855	17775	17892	18274	17775	19023	18503	19574	19168	19729	18922	18822	19135	18330	19438	19067	18992	19363	19079
C	11	Sample X35	10529	10776	10366	10618	10901	10694	11180	11260	11845	11964	12315	12446	12777	13899	13704	14083	14447	15227	15047	14837	15664	16467	15758	16435	16825	16841	17281	16769	17117	17515	17678	17060	17483	17565	18304	18485	18513	17879	18446	18310	18276	18094	19041	18794	18889	18980
C	12	Sample X36	10426	10421	10466	11130	11136	11000	11480	11778	12442	12398	12864	13124	13135	13512	14032	14507	15407	14866	15334	15590	16128	16306	16212	16491	16652	16685	17556	17112	16703	17453	17963	18294	18094	18293	17873	17914	18660	17955	18687	18452	18447	18103	18540	19060	19173	18827
D	1	Sample X37	8089	8552	8363	8661	8841	8686	9262	9426	8747	8937	8977	8708	8897	9118	8918	9396	9438	9024	8966	9233	9336	9214	9563	9171	9411	9171	9218	9565	9254	9456	9241	9526	9214	8959	9134	9403	9226	9569	9605	9653	9133	9573	9499	9532	9398	10142
D	2	Sample X38	8219	8373	8357	8526	8973	8996	9430	9366	9030	9064	8907	9155	9005	9044	9051	9422	9682	9484	9041	8971	9562	9612	9790	9989	9552	9750	9486	9545	9472	9413	9686	9393	10273	9816	9400	9473	9721	9710	9761	9858	9841	9960	9588	9839	9872	9562
D	3	Sample X39	7650	7695	8253	8407	8335	8443	8688	8057	8235	8097	8216	8407	8325	8639	8591	8772	8530	8575	7989	8250	8130	8262	8427	8561	8351	8248	8590	8165	8878	7959	8576	8454	8314	8852	8562	8861	8664	8800	9222	8718	8684	8829	9111	8866	9136	8921
D	4	Sample X40	8251	8692	8395	8539	7962	8334	8274	9080	9133	9312	9489	10426	10728	11058	10391	10886	11291	11533	11415	12103	11915	12429	11999	12666	12382	13055	13026	12955	13139	13729	13218	13697	13784	14048	13630	14377	14431	14335	14290	14734	14304	14242	14594	14678	14561	14848
D	5	Sample X41	8078	7927	7336	8725	8409	8424	8745	8550	8566	10288	8571	10000	9145	9499	10635	9907	10398	11536	10725	12657	11390	11832	11837	12590	12181	12415	14497	12651	13225	12775	13562	13869	13481	13889	14351	17523	13557	16124	14393	15623	14614	14938	14865	14518	14474	16052
D	6	Sample X42	8832	8416	8389	8890	8722	9343	8817	9077	8749	9159	9615	9952	10026	9645	10969	11133	11081	11820	11725	12315	12248	12862	13251	13704	13274	13714	13935	14107	14164	14638	14335	14698	14798	14350	14896	15190	15059	15668	15334	15460	15210	15115	15540	15715	15969	15937
D	7	Sample X43	7954	7695	7681	7972	7915	7818	7933	8300	8019	8341	8164	8472	8578	8231	7847	8303	8143	8521	8229	8354	8272	8765	8528	8475	8346	8614	8540	8326	8508	7846	8243	8410	8583	8075	8497	8261	8020	8693	8338	8383	8590	8534	8719	8645	8516	8444
D	8	Sample X44	7594	8064	8441	8349	8605	8745	8590	8248	8509	9020	8568	8580	8628	8146	8534	8369	8151	8419	8412	8490	8510	8873	8644	8169	8623	8856	8914	8676	8735	8780	8819	8746	9040	8693	8833	9167	8863	8865	9379	8959	8832	9234	9079	8832	8904	9236
D	9	Sample X45	7807	8202	8397	8661	8505	8405	8651	9141	8551	8706	8950	8062	8667	8520	8733	8609	8794	8739	9003	8912	8650	8715	9192	8491	9020	8832	9121	9228	9324	9003	9262	9063	8946	9424	9269	8866	9568	9275	9286	9338	9449	8911	9872	9070	9661	9395
D	10	Sample X46	8655	8696	8500	8743	9082	8948	9495	9641	9599	10078	9952	10479	10579	11270	11213	11439	11868	11653	12089	12431	12687	12334	13296	13636	13602	13843	13254	13988	14198	14255	13713	14442	14584	14665	14685	15078	14625	15107	15422	15471	14535	15017	14676	15501	15458	15517
D	11	Sample X47	8884	8776	8151	8426	8621	8447	9285	9005	9620	9654	10447	10498	10895	11055	11005	11688	11376	12018	12166	12283	12304	12383	12479	13046	12374	13130	13317	13130	13454	14044	13955	14104	14330	14285	14052	14171	14172	14403	14416	14641	14933	14927	14945	14929	14470	14470
D	12	Sample X48	8818	8782	8606	8960	8797	8703	8928	9465	9296	9779	9864	9848	10399	11779	11194	11317	11332	11380	12564	11941	12135	12418	12243	12945	13746	13317	13551	13366	13788	13456	13541	14586	14163	14309	14506	15033	14560	14537	15089	14976	14972	14959	14818	15217	15083	15012
E	1	Sample X49	10887	10904	10829	10793	10936	10890	11552	10775	10702	11047	11483	10894	11279	11027	11366	11030	11265	11059	11176	11198	11168	11521	11018	11383	11719	11487	11371	11581	11251	11271	11809	11063	11249	11203	11126	11406	11563	11254	11047	11725	11340	11448	11191	11619	11367	11079
E	2	Sample X50	11273	11620	11153	10823	10938	11051	11029	11015	11510	10753	10855	11303	11713	10973	11158	10758	11005	11185	11112	11275	11677	11444	11316	11408	11478	11589	11278	11710	11173	11468	10778	11378	11239	11300	11660	11513	11601	11331	11001	11411	11102	10606	11349	11286	11339	11349
E	3	Sample X51	10401	10707	10752	10547	10969	11126	10705	11411	11056	10824	11145	11369	11355	11195	11685	11199	11116	11227	11645	11413	11406	11253	10606	11116	11291	11282	11328	11202	11544	11267	11618	11032	11372	11384	11435	11494	11379	11447	10918	11073	11350	10970	10888	11402	11306	11390
E	4	Sample X52	10404	10498	10346	9777	10348	9998	10775	10586	10990	10657	10787	10735	11020	11149	11258	11919	11215	11586	11123	11816	11326	11577	11988	11796	11911	11508	11752	12202	11857	12007	11858	11807	11957	12140	11983	12042	12339	12141	12672	12628	12498	12556	12915	12961	12907	13414
E	5	Sample X53	9458	9820	10233	10545	10042	10319	10202	10339	10421	10504	10999	10686	10745	10763	10536	11377	11030	11333	11147	10968	11158	10872	11056	11393	10811	11306	11860	11779	12129	11412	11524	11553	11867	11415	11806	11585	12316	12032	12237	12315	12492	11971	12485	12573	12595	12660
E	6	Sample X54	10611	10185	10365	10502	10145	9948	9903	10228	10269	10792	10563	10860	10739	10780	10917	11361	10956	11224	10885	11171	11078	11355	11855	11324	10943	11397	11642	11682	12274	12070	11944	12113	11919	11678	12184	12071	12267	12074	12904	12323	12558	11805	12259	12603	12733	12872
E	7	Sample X55	11297	10817	11076	10971	11429	11279	11472	11634	11646	11788	11580	11577	11417	11348	12045	11460	12253	11693	11889	11729	11743	11458	11675	11318	11632	11880	11712	11351	11661	11531	11713	11630	11464	11435	11520	11820	11807	12045	11599	11276	11704	11706	11422	11947	11712	11822
E	8	Sample X56	10890	11046	11085	11800	11354	11339	11472	11136	11441	11261	11431	11383	11864	11341	11507	11572	11926	11275	11677	12175	11548	11622	11599	11355	11852	11695	11602	12020	11811	11798	11391	11522	11711	11448	11990	11164	11628	11821	11497	11372	12114	11657	11413	11846	11595	11212
E	9	Sample X57	10968	11107	11352	11110	11444	11560	11249	11138	11747	11678	11574	11532	12158	11936	12220	11850	11678	11541	11632	11777	11766	11540	11950	12140	12166	12089	12083	11708	12121	11973	11935	12254	12104	12445	12056	11536	11587	11365	12152	12160	11458	11786	11988	11644	12262	11731
E	10	Sample X58	10548	10373	10234	10846	10562	11174	11339	10803	10694	11263	10868	11328	11179	11523	11539	12141	11963	12116	12144	12159	12023	11734	11946	12480	12148	12276	12367	12380	12762	12270	12532	13050	12294	12593	12753	12165	13072	12910	12704	13018	13257	12818	13596	13106	13765	13336
E	11	Sample X59	10380	9850	10337	10024	10490	10321	10657	10336	10595	10567	10643	10834	10658	10763	11464	11360	11045	10802	11130	11105	11638	11356	10897	11068	11832	11368	11547	11786	11739	11582	11446	12119	11636	12415	11843	11707	12254	11870	12216	12040	12397	12017	12268	12496	12469	12795
E	12	Sample X60	10662	10380	10453	10693	10839	10704	11377	11623	10979	11776	11445	11443	11217	11601	11373	11749	11337	11774	11761	11320	12147	11546	11438	12094	11836	12259	12216	11668	12212	12477	12098	12095	12202	12311	12529	12420	12565	12481	12718	12567	12634	13032	13053	12818	12936	12926
F	1	Sample X61	11375	11242	11443	11611	11596	11193	11319	11614	11482	11499	11640	11174	11576	11593	11274	11461	11737	11911	11198	11926	11652	11889	11573	11784	11182	11368	11722	11702	11292	11661	11504	11945	11544	11616	11609	11804	11724	11398	11352	11219	11504	11568	11880	12100	11628	11990
F	2	Sample X62	11013	10607	11144	11393	11027	11113	24542	11299	13015	11163	12431	11077	13316	12184	11635	11468	11211	11698	13090	13675	12582	12325	11815	12705	12131	12682	12377	13781	10985	11270	10982	11245	11667	11460	10969	11294	11265	11595	11400	11002	12647	17963	11529	12512	11582	10713
F	3	Sample X63	11409	10811	10826	11135	10793	10880	11176	10961	10898	10940	10539	10874	11733	10990	11024	11182	11335	11077	11194	11497	11650	11432	11426	11583	11230	11257	11248	11053	10818	11187	11611	11101	11556	10915	11527	11389	11204	11395	11021	11404	11128	11481	11775	11246	11208	10997
F	4	Sample X64	10681	10391	10802	10656	10580	11112	10724	10685	10759	11170	10898	11209	11022	11533	11713	11289	11217	11626	11418	10923	11229	11232	11929	11206	11273	11540	11988	11599	11606	11712	11662	11689	11888	11777	11820	11472	12059	11856	12446	12183	11682	12029	11869	11875	12247	12450
F	5	Sample X65	10807	10876	11035	10795	10886	10709	11245	10847	10623	11132	10945	11488	11707	11096	11287	10888	11468	11373	11368	11973	11269	11468	11911	11213	11462	11011	11508	11876	11371	11890	11832	11769	12119	12677	12147	11815	12306	12410	11921	11879	12137	12134	12493	12155	12390	12257
F	6	Sample X66	10689	10595	10262	10878	10324	10834	10586	10403	10904	10777	11123	11323	10725	11170	10694	11037	11043	11093	11314	11097	11055	11291	11300	11292	11624	11332	11529	11367	11185	11708	11368	11680	11287	11796	11154	11795	11615	11969	11771	12333	11996	11468	11531	11928	11830	12044
F	7	Sample X67	11172	10754	11295	11188	10756	11073	11763	11510	11304	11233	11465	11604	11330	11759	11601	11069	11812	11728	11488	11290	11432	11773	11754	11437	11888	11783	11480	11100	11470	11694	11475	11658	11474	12093	11818	12012	11756	11527	12180	11900	11579	11619	11642	11804	12111	11433
F	8	Sample X68	11427	11631	11167	11434	11433	11391	11940	11646	12215	12130	12205	11557	11635	11881	11656	11616	11729	11587	12239	11671	12184	11563	11508	11796	12122	11798	12232	12067	12124	11689	11950	12244	12026	11661	11743	11746	11686	11660	12080	11923	12294	11967	11774	12320	11814	12376
F	9	Sample X69	11747	11374	11589	11075	11738	11299	11474	11613	11514	11624	12113	11541	11773	11936	11654	11906	11837	11980	11477	11894	12141	11727	11337	11488	12097	12264	11696	11652	11408	12230	12058	12046	12423	11915	12231	12235	12476	12070	11849	11965	12101	12080	11675	11959	11811	11309
F	10	Sample X70	10800	10839	10503	10398	11065	10573	11029	11129	11235	10795	11139	11141	11214	11248	11055	11145	11536	11107	11265	11260	12079	11464	11623	11365	11944	11453	11991	12007	12373	11952	11945	11876	12313	12317	11853	12370	12005	12066	12431	12370	13094	12256	12073	12735	12334	12599
F	11	Sample X71	10477	10649	10214	10101	10232	10361	10474	10210	10493	10813	10260	10188	11046	10483	10666	10926	10525	10969	10838	11242	10772	11196	11170	10968	11038	11039	11336	10733	11263	11023	10684	11645	11220	11191	11367	11553	11375	11055	11017	11477	11565	11286	11324	11424	11679	11622
F	12	Sample X72	10206	10709	10185	11135	10630	11102	11073	10876	10885	11080	11026	11044	11584	11089	10717	11739	11601	11496	10981	11451	11338	11286	11400	11376	11468	11310	11444	11336	11298	12228	11601	11212	11532	11794	11705	11796	11923	11882	12290	11726	12298	12123	12758	12192	12683	12392
G	1	Sample X73	11318	11310	10809	11023	11191	11033	11180	11152	11227	10972	11126	11431	11058	11789	11250	11566	10922	11588	11269	11666	11467	11277	11413	12014	11727	11273	11182	11570	11120	11853	11316	11791	11883	11614	11699	11582	11835	11111	11429	11214	11876	11531	11590	11502	12128	11960
G	2	Sample X74	11262	10888	11140	10939	11049	10767	11244	11004	11382	11429	11268	11292	11089	11268	11135	11162	10923	11270	11118	11261	11293	11507	11564	11465	11357	11188	11374	11274	11404	11385	11189	11449	11584	11363	12046	11696	11404	11800	11250	11463	11369	11645	11400	11409	11543	11275
G	3	Sample X75	10802	10794	10838	11200	10829	11177	10825	11083	10894	10998	11048	10714	10738	11101	10789	10732	10882	10810	10695	10858	10560	11029	11123	11029	11145	10912	10940	10945	11258	10743	11153	11320	11003	11647	10984	10422	10930	11280	11273	11311	11049	11264	11015	11278	11244	11008
G	4	Sample X76	10486	10613	10621	10924	11314	10639	10680	10705	11078	10908	10839	10980	11299	11112	11364	11394	11231	11257	11321	11214	11756	11676	11656	11476	11761	11108	11742	11777	12195	11770	11365	11815	11511	11717	11639	12170	12054	11745	11635	11712	11820	11921	12320	11905	12341	11798
G	5	Sample X77	11017	10831	11318	11336	11098	11344	11336	11022	11638	11402	11565	11347	11785	11549	11373	11820	12046	11756	12016	11377	11602	12035	12272	11701	11844	12083	12118	12191	12271	12271	12187	11983	12259	11802	11796	12613	11955	12514	11976	12273	11964	12361	12348	12540	12212	12841
G	6	Sample X78	10406	10434	10296	10508	10461	10667	10680	10500	10872	10996	10869	10776	11101	10974	11203	10740	10942	11282	10954	11254	11150	10972	11206	11679	11072	10996	11846	11503	11672	11715	11228	11440	11553	11413	11308	11548	11402	11912	11591	11712	11426	11542	12059	11663	11621	12016
G	7	Sample X79	10706	11168	11066	11152	10875	11140	11175	11382	11112	11381	11057	10984	11520	11414	11089	11286	11560	11349	10993	11206	11606	11521	11167	11624	11111	11350	11013	11083	10772	11165	11978	11309	11248	11548	11360	11877	11144	11881	11352	11384	11236	11687	11515	11709	11159	11858
G	8	Sample X80	11855	10997	11550	11546	11371	11130	11101	11510	11704	11333	11207	11247	11855	11483	11514	11339	12029	11269	12190	11511	12010	11829	11250	11962	11839	11726	11592	11871	11881	11614	11874	12249	11860	11837	12042	11670	11884	11516	11516	11587	12176	11873	11976	11776	11964	12286
G	9	Sample X81	11053	11249	11229	10761	11245	11138	11200	11277	11074	11447	11238	11578	11550	11438	11331	11183	11579	11392	11230	11817	11129	11818	11545	12000	11670	11957	11580	11223	11794	11496	11539	11560	11366	11767	11631	11459	11802	11590	11032	11198	12128	11426	11730	11514	11343	11722
G	10	Sample X82	10685	11077	10570	11789	10464	10783	11110	11169	11221	11468	11486	10988	11189	11221	11656	11831	11716	11795	12024	11968	12233	11897	11694	12015	11814	11861	11722	12180	12564	11973	12929	11855	11942	12075	12285	12271	12347	12675	11971	12850	12594	12755	12055	12249	12399	13035
G	11	Sample X83	10687	9894	10503	10573	10447	10791	10529	10075	10342	10642	10492	10401	10661	10419	10720	10700	10794	10348	10572	10320	10811	10980	10874	10677	10800	11055	10880	11147	11254	11192	10904	11552	11103	11733	11406	11150	11335	11253	11128	11530	11377	11496	11522	11548	11395	11316
G	12	Sample X84	10567	10508	10621	10801	10736	10937	11019	10900	10515	11388	11146	11253	10934	11412	11801	11804	11587	11338	11517	11603	11216	11643	11755	11876	11419	11964	11743	11620	11801	11555	11918	11846	12009	11685	11640	12323	11810	11499	11919	11910	11419	11613	12274	12103	12106	11958
H	1	Sample X85	49920	47986	46719	45739	44593	45058	44395	43552	44715	44827	44009	44292	44057	44263	43421	44202	44233	45067	44798	45972	45619	45304	44565	44846	45229	44759	44531	45519	44684	44647	44940	45914	45262	45373	45357	45866	45457	45964	46756	45641	45871	46195	46643	45728	45056	45135
H	2	Sample X86	42153	41501	39732	39282	38353	38018	38342	38509	38339	37654	37611	38589	37663	37711	36847	37815	37321	37894	38598	38100	39220	38789	38318	37631	37974	38035	39094	39112	38480	38468	39397	38612	38187	39433	38704	38613	38964	39414	38961	39316	38689	39331	38932	39028	39536	38496
H	3	Sample X87	43593	41188	40713	39054	39551	38192	38090	38887	38543	38684	37444	37686	37607	37722	38816	38063	38676	38770	38479	39777	39585	38812	38166	39088	38359	38906	39291	39350	40362	39123	39141	39162	39287	39733	39077	40478	39988	39279	40063	40188	40334	40399	40255	40941	40102	41382
H	4	Sample X88	9847	10045	9724	9667	9257	9634	9845	10191	9556	9604	9279	9731	9779	9752	9800	9904	9773	9869	10022	9787	10006	10052	9475	10000	9881	9674	9969	10168	9768	10213	9842	9821	9750	9976	10132	10036	10094	10006	10328	9527	10154	9779	10083	10330	10002	10474
H	5	Sample X89	9410	9424	9059	9426	9520	9517	9460	9265	9624	9292	9228	9763	9220	9358	9112	9301	9214	9463	9210	9495	9653	9432	9498	9313	9546	9706	9701	9450	9682	9266	9436	9635	9770	9778	9395	9178	9788	9576	9350	10002	9623	9562	9547	9742	10001	9257
H	6	Sample X90	8737	8876	8886	8736	8713	8659	8874	9081	9088	8893	8899	8868	8558	9337	9121	9486	9328	9095	9064	9085	8823	8870	8978	9094	9394	9090	9278	9319	8787	9055	9196	9145	9353	8804	8833	9552	8588	9381	8714	9284	9265	9106	9136	9252	9108	9526
H	7	Sample X91	22430	22234	21712	21277	20495	20667	20671	21002	20000	20816	20342	20233	20532	20192	20729	19675	19891	20592	21076	21201	20987	21053	21196	20939	21075	20473	20670	21364	20597	20295	20947	20729	21124	20979	20537	21422	21634	21726	21812	21459	22160	21398	22067	22223	21183	21601
H	8	Sample X92	23374	22345	21790	21082	21192	20641	20761	21154	21204	20739	21006	20531	21233	20177	20820	20461	20755	21008	20763	20338	20438	21093	20667	20928	21918	21266	20830	20204	21024	20732	21558	20054	21965	20712	21283	20805	21030	21278	20946	21395	21348	21008	21680	21819	21704	22039
H	9	Sample X93	21709	21135	21178	20592	20487	20618	19847	20559	20111	19837	20313	20170	20341	19834	20767	20333	19678	19903	20105	19536	20075	20080	20552	19681	20652	20635	20081	19996	20377	20297	19784	20038	20231	20292	20161	20075	20031	19825	20064	21057	20939	20610	21033	20322	21269	20650
H	10	Sample X94	5978	5890	5926	6053	5906	5999	6224	5835	5961	5870	5783	5748	5935	5529	6085	5794	6051	5450	5835	5738	5917	6199	6132	5858	5674	5837	5925	5694	5832	5846	5662	6006	5587	5714	5731	5708	6107	5606	6077	5835	5808	5839	5636	5348	5725	5922
H	11	Sample X95	5595	5504	5277	5224	5434	5104	5140	5262	5134	5554	5438	5297	5349	5447	5132	5774	5103	5178	5205	4931	5327	5489	5159	5343	5323	5626	5226	5220	5281	5159	5222	5330	4988	5337	4998	5201	5189	4989	5272	5318	5435	5303	5292	5599	5471	5385
H	12	Sample X96	5142	5198	5038	4985	4994	5361	5100	5320	4921	4971	5344	5298	5282	4960	5126	5284	5150	5252	4869	5198	5330	5201	5382	5366	5164	5076	5168	4942	5188	5196	5127	5195	4938	5049	5114	5068	5004	5190	5091	5320	4971	5104	5024	5384	4954	5325
User: USER
Path: C:\Program Files (x86)\BMG\CLARIOstar\User\Data\
Test ID: 2146
Test Name: ANTS_DPX_LUV_release
Date: 11/27/2017
Time: 5:42:46 PM
ID1: Plate_1_BAKactivity_11/27/2017
Fluorescence (FI)
Well Row	Well Col	Content	Raw Data (360-15/530-15)	Raw Data (360-15/530-15)	Raw Data (360-15/530-15)	Raw Data (360-15/530-15)	Raw Data (360-15/530-15)	Raw Data (360-15/530-15)	Raw Data (360-15/530-15)	Raw Data (360-15/530-15)	Raw Data (360-15/530-15)	Raw Data (360-15/530-15)	Raw Data (360-15/530-15)	Raw Data (360-15/530-15)	Raw Data (360-15/530-15)	Raw Data (360-15/530-15)	Raw Data (360-15/530-15)	Raw Data (360-15/530-15)	Raw Data (360-15/530-15)	Raw Data (360-15/530-15)	Raw Data (360-15/530-15)	Raw Data (360-15/530-15)	Raw Data (360-15/530-15)	Raw Data (360-15/530-15)	Raw Data (360-15/530-15)	Raw Data (360-15/530-15)	Raw Data (360-15/530-15)	Raw Data (360-15/530-15)	Raw Data (360-15/530-15)	Raw Data (360-15/530-15)	Raw Data (360-15/530-15)	Raw Data (360-15/530-15)	Raw Data (360-15/530-15)	Raw Data (360-15/530-15)	Raw Data (360-15/530-15)	Raw Data (360-15/530-15)	Raw Data (360-15/530-15)	Raw Data (360-15/530-15)	Raw Data (360-15/530-15)	Raw Data (360-15/530-15)	Raw Data (360-15/530-15)	Raw Data (360-15/530-15)	Raw Data (360-15/530-15)	Raw Data (360-15/530-15)	Raw Data (360-15/530-15)	Raw Data (360-15/530-15)	Raw Data (360-15/530-15)	Raw Data (360-15/530-15)
		Time	0 min	2 min	4 min	6 min	8 min	10 min	12 min	14 min	16 min	18 min	20 min	22 min	24 min	26 min	28 min	30 min	32 min	34 min	36 min	38 min	40 min	42 min	44 min	46 min	48 min	50 min	52 min	54 min	56 min	58 min	60 min	62 min	64 min	66 min	68 min	70 min	72 min	74 min	76 min	78 min	80 min	82 min	84 min	86 min	88 min	90 min
A	1	Sample X1	9397	9609	9816	10317	12016	13285	14522	15311	15708	16469	16939	17445	18189	18015	18095	17648	17969	18302	18577	18460	18555	19097	17760	18406	18551	18338	18570	18565	18463	18321	18413	18850	18736	18163	18965	18711	18424	18600	18140	18151	18689	18608	19143	18334	18903	18382
A	2	Sample X2	8952	9233	9454	10763	11697	12254	12946	14102	15434	15908	16251	16715	16963	17627	17556	17656	17903	18345	18552	18001	18089	18159	18205	18730	17859	18688	18090	18310	18272	18255	17878	18248	18090	18392	18581	18610	18423	19098	18325	19086	18158	18358	17789	18249	17868	18668
A	3	Sample X3	10509	10745	9580	10456	10867	13016	13302	14797	15534	15788	17252	16769	17501	17591	20110	22087	18351	20205	21662	18404	19171	20395	18946	19346	20138	18657	19876	18869	20606	18750	18327	18348	22033	18753	19902	18949	18791	20066	18708	18679	18509	18665	18146	18536	18937	18474
A	4	Sample X4	10621	11122	12688	15503	17638	18481	19144	20377	21278	21736	22535	22522	21563	22227	22471	23046	23406	22548	22664	22716	23036	23370	22769	22374	23286	22855	22419	22227	22658	23157	21965	22757	22281	22303	21753	22250	22622	22835	22139	22490	22947	21809	22890	22669	22196	22216
A	5	Sample X5	10391	10721	12499	15557	16842	18616	19540	20405	20833	20949	21583	20925	21555	20853	21534	21061	21514	21846	20981	21607	21672	21478	21383	20988	21068	21655	21228	20944	20592	20768	21299	20968	21240	20761	21074	21279	21062	20617	21004	21591	20592	20814	21672	20854	21011	20497
A	6	Sample X6	10348	11254	12796	16009	17207	18580	20105	20663	22050	21451	21148	21241	21524	22022	21925	21820	22663	21167	22498	21742	22152	22117	21808	21918	21957	22022	22194	22083	21515	21766	21830	21562	21739	21107	22316	21791	21442	21197	21092	21388	21199	21032	21895	20981	21584	21937
A	7	Sample X7	9107	9301	9519	10232	10856	11870	13184	14037	14748	15861	16849	17258	17389	17858	17794	18494	18357	18373	18929	18899	18865	18691	18785	18739	18795	19299	18556	19412	18225	19218	18563	18907	19209	18988	18733	19217	18881	18807	18834	19502	18715	18802	18350	18987	18837	18608
A	8	Sample X8	9497	8994	9763	10156	11064	12015	13894	14655	15861	16120	16453	17146	17396	17486	18166	18166	18077	18117	18728	18847	18842	19131	18575	18676	18403	18516	18823	19408	19119	18810	18880	19116	19468	18572	18914	19467	18688	18847	18636	18826	18699	18515	19268	18379	18715	18727
A	9	Sample X9	9580	9307	9214	9780	10513	12060	12871	14022	15003	15139	15651	17096	16792	17121	16952	17577	17963	17530	18020	18280	17748	17579	17353	18259	17706	18133	17748	18007	17379	18351	18354	17845	18957	18127	18299	18101	18006	18422	18265	18068	18261	18023	17977	17869	17948	17300
A	10	Sample X10	10888	10653	12577	14910	16835	17183	18261	19438	20020	20396	20390	20661	20786	19938	20208	20437	21123	20812	20726	20301	20455	21221	21279	20410	20988	21072	20348	20367	21332	20524	20444	21327	20638	19729	19754	20198	19827	20237	20662	20417	20023	20130	19967	20194	20019	20312
A	11	Sample X11	10413	11214	12804	15937	18109	18360	20039	21404	21896	21259	21104	22294	22018	21328	21135	21207	21555	21123	21073	22098	21538	21784	21593	22204	21506	21186	21610	21340	21323	21939	21442	21359	21624	21158	21632	21852	21369	21447	21264	20772	21183	21368	21594	21312	21074	20969
A	12	Sample X12	10600	11092	13338	16461	17647	18841	19292	21155	21019	21581	21467	21464	21312	21610	21595	21800	21686	21572	21087	21438	21045	22179	21617	21642	21057	21088	21222	20984	20804	21224	21079	21477	20507	21234	20946	21054	20861	20764	20850	20322	20274	20662	20743	20382	20859	20324
B	1	Sample X13	9256	9168	9607	9897	9892	10180	11156	10828	11788	12537	12993	13448	14054	13970	14718	14432	14883	15091	15805	15787	15885	15903	15553	16310	16477	16164	16358	15825	16674	16371	16114	16929	16635	16570	16295	16366	17054	16626	17081	16538	16627	16976	16583	16936	16378	16453
B	2	Sample X14	9616	9630	9843	9917	9969	10116	10208	10533	11177	11584	12279	12612	13270	14002	13826	13769	14287	14473	14584	14913	15385	15525	16191	15711	15819	15993	15587	16120	15775	16083	16116	15986	16400	16603	16077	15703	15900	16471	16863	16877	16189	16594	16849	16633	16299	17153
B	3	Sample X15	9455	9784	9788	10083	9978	10552	10579	11652	11777	12542	13337	12994	14166	14024	14642	15107	15556	15518	15869	15507	16002	16262	16087	16320	16320	16781	16207	16451	17018	16777	17026	16858	16967	17104	17524	17301	17154	16915	16689	17457	17421	17879	17168	17157	17340	17234
B	4	Sample X16	10155	10416	10813	12218	13475	14860	15611	16526	17142	18347	18804	19532	19417	20241	20173	20253	20760	21399	21446	21863	21594	21771	21910	21742	21806	22476	22997	21850	21951	22176	22593	21919	23216	22876	22796	22285	22162	22332	23004	22652	22932	21929	23116	22745	22456	22770
B	5	Sample X17	10423	10348	10360	11875	12602	14635	15378	16435	17274	17699	18828	19598	19901	20209	20253	20005	20567	20822	20798	21108	20997	21268	21976	21425	22081	21968	21993	21648	21965	21867	22060	22081	22133	22109	21153	21868	21949	22161	22100	22087	22735	21907	22980	22018	22457	22596
B	6	Sample X18	10893	10441	11373	12118	13446	15491	16211	17349	18483	18811	19472	20000	20151	20347	21076	21320	21332	21507	22032	21998	22507	22181	22449	21305	21809	21646	21725	22596	20915	22368	22010	21258	21769	21772	21818	21818	22114	22206	21823	21962	21883	21746	21162	21385	21432	21993
B	7	Sample X19	9276	9662	10086	9862	10181	10187	10344	11304	11761	12193	12660	13215	13793	14136	14583	15137	15002	15860	15891	16453	15482	16632	17033	16748	16648	17566	16771	16852	17013	17294	17778	17209	17607	17089	16973	17891	17532	17623	18082	18061	17772	17241	17540	17962	17307	18003
B	8	Sample X20	9294	9421	9619	9727	9970	10244	10594	10743	11786	12342	13076	13513	13888	14522	15166	15590	15044	15614	16270	15970	16225	16036	15813	17111	16272	16649	16690	17164	17188	17335	17109	17858	17164	17745	16988	17741	17188	17852	17374	17785	17556	17637	17249	17431	17307	17301
B	9	Sample X21	9641	9436	9406	10176	10114	10167	10926	10995	11532	12650	13177	13191	14027	14423	14459	14969	15681	15791	15856	16038	16326	16976	16359	16139	16182	16751	16613	16635	16786	16980	16670	17664	17248	17221	16711	17420	17175	16982	17081	16815	16826	17555	17267	17317	17294	16675
B	10	Sample X22	9847	10428	11016	11757	14119	15090	17067	18223	18958	19520	20663	21035	21094	22037	22738	22389	21975	22807	22562	22326	23459	23050	22790	23668	23635	22579	23195	23938	23486	23983	23378	23948	24043	24048	23331	24177	24093	23675	24347	24017	23710	24052	23968	23678	23652	23232
B	11	Sample X23	10152	10432	10803	11504	13567	15225	16316	17996	17977	19651	20333	20593	20556	21533	21374	21902	21776	22492	22179	22222	22938	22127	22103	23311	22925	21877	22830	22300	23418	23030	22584	22762	23675	23224	23286	23083	22957	23094	22792	22977	22849	23202	23948	23088	23375	23303
B	12	Sample X24	11372	11160	11584	13510	15418	18423	18824	20737	22106	22920	24074	23875	24389	24982	25434	25539	25670	25313	26104	26060	25675	25612	25565	25893	26342	25889	25369	26161	26254	26318	26072	26350	26188	26638	25927	27197	26777	26712	26579	25578	26465	26311	26150	26025	25843	26039
C	1	Sample X25	10235	10303	9948	10486	9978	10030	10045	10013	10127	10170	10060	10006	10038	10695	9904	10310	10511	10866	10986	10489	11009	11139	10979	11339	11411	11170	11548	11753	11972	11794	11842	11975	11871	11915	11893	12296	12058	12153	13026	12346	12283	12626	12452	12831	12988	12963
C	2	Sample X26	10174	10277	10346	10223	10698	10128	9828	10381	10451	10569	10342	10204	10627	10852	10979	10961	11160	11127	11354	11396	11467	11202	11249	11275	11305	12071	12002	12151	12000	11517	12151	12388	12126	12028	13100	12015	12884	12621	12251	11921	12731	12268	12323	12773	12508	13158
C	3	Sample X27	9996	10282	10160	10073	10101	10277	10605	10017	10683	10350	10648	10398	10837	9952	10764	10552	10251	11315	11128	10962	11054	11448	11091	11482	12042	11646	12177	11939	11778	12696	12062	11813	12665	12304	12963	12663	12335	12771	12614	12915	12698	12818	12791	13423	12953	12530
C	4	Sample X28	10063	10390	10609	10531	10928	11303	11699	12980	13745	14111	14554	14955	16173	17318	16981	17318	17741	18109	17851	18115	18550	18979	18279	18891	19658	19324	19467	19740	19458	19501	19827	20507	20890	20365	20384	20247	20981	20841	20441	20530	21301	20878	21203	21275	21669	21453
C	5	Sample X29	10157	10349	9739	10872	11331	11892	13273	12828	14943	15512	16916	16808	17113	18437	18248	18700	19287	19579	18918	19346	19778	19898	19901	20306	21324	20715	20693	20670	20695	21157	21205	21261	21611	21438	21658	21441	21898	21677	21531	21764	22194	21599	22110	22369	22385	22444
C	6	Sample X30	10275	10179	10564	10905	10820	11285	12045	13235	13552	14265	15234	16082	16400	17079	17353	18077	17983	18642	18409	18988	19285	19016	19799	20048	19862	20546	19819	20147	19993	20739	21024	20626	20992	21242	21298	21100	21352	21093	21422	21260	21381	21278	21621	21979	21244	21722
C	7	Sample X31	10218	9985	9812	10575	10651	10528	10164	10499	10786	10966	10731	10828	10454	10894	10863	10772	10796	10361	10442	11011	11123	10970	10769	11162	11017	11142	11219	10908	10853	11022	11166	11028	11388	11657	11532	11403	11712	11184	11531	11325	11641	11787	11624	11538	11565	12126
C	8	Sample X32	10107	9935	10230	10325	10191	9938	10117	10382	10770	10193	10379	10350	10798	10618	10191	9886	10604	10530	10330	10953	10974	11018	11126	11262	11549	11940	11123	11405	11249	11951	11780	11588	11434	12060	12111	11939	12639	12379	12354	12263	12478	12662	12691	12653	12769	12630
C	9	Sample X33	9914	10002	10727	10028	10353	10523	10526	9940	10199	9639	10197	10260	10204	10610	10199	10185	10626	10866	10634	10685	10884	11229	11224	11176	11593	11760	11291	11805	12005	12407	12415	12639	12716	12492	12845	12656	12442	12885	13308	13332	12978	13388	13307	13227	13370	14014
C	10	Sample X34	11249	12218	13117	13467	15333	16321	16883	17192	18459	18408	18916	19958	20354	20509	20951	21212	21559	21949	21727	21418	21368	20591	21699	21371	21692	22031	22188	21737	21191	21917	21543	21747	21996	22534	22680	23053	22649	23687	22454	22684	22136	22923	22553	22904	22604	22242
C	11	Sample X35	10364	10270	10554	11233	11715	12654	12966	14365	15259	15845	16612	17427	17537	17928	18532	18992	19136	19630	19390	19152	19799	19651	20529	20394	20056	20291	20840	20338	20081	20869	20939	20824	21036	21301	20330	21156	20469	21362	21727	21154	21059	21476	21534	21200	21314	21002
C	12	Sample X36	10763	10384	10488	11112	11368	11986	12492	12983	14176	14869	15774	16331	16372	17352	16919	17588	18029	17917	18116	18067	18739	18634	19105	19192	19962	19493	19713	19083	19444	20058	19659	19861	20230	20103	20532	20396	20230	20404	20598	20947	20354	20573	20164	20045	20169	20348
D	1	Sample X37	11750	12283	12001	11897	12238	11556	11978	12359	11645	11628	11872	11738	11902	11753	11390	11836	11160	11925	11459	11787	11617	11778	11482	11890	11596	11810	11495	11929	12026	11813	11661	11979	11879	12184	11594	12153	11485	11469	11561	10908	11042	11248	10914	11326	11322	11356
D	2	Sample X38	11244	11161	11204	11253	11289	11123	10786	11099	11207	11193	11543	11372	11018	11154	11056	11402	11399	11224	11306	11761	11690	11516	11575	12000	11951	11385	11480	11862	11625	11668	12436	11709	11598	11640	11726	11829	11354	11332	11847	11898	11710	11862	11941	11657	11579	11979
D	3	Sample X39	11445	11836	11488	11598	11549	11242	11663	11326	11565	11554	11363	11362	11084	11320	11293	11730	11213	11213	11498	11407	11672	11269	11832	11547	11292	11474	11783	11420	11637	11406	12030	11376	11065	11745	11566	11790	11295	11552	11291	11317	12089	11742	11593	11528	11927	11636
D	4	Sample X40	10980	10883	10564	11039	10872	10751	10797	11532	11131	11088	11455	11529	11848	11751	11590	11693	12062	11998	12259	12463	12539	11886	13246	12702	13265	13045	13280	13114	13076	13369	13554	13729	13362	13565	13449	13887	13224	13987	14060	13711	14210	13975	14475	13805	14199	14029
D	5	Sample X41	10718	10931	11111	11354	10997	10881	11199	11031	10927	11676	11166	11734	11748	11815	11986	12374	12375	12709	12615	13098	12790	13355	12791	13055	13529	13119	13604	13739	13863	14038	13670	13857	13594	13402	14358	14409	13720	13666	14320	13978	14377	14270	14389	14561	14980	15181
D	6	Sample X42	9956	10104	10146	10094	10208	10636	10654	10312	10877	10699	10930	10974	11550	11009	11530	11343	11942	11508	11858	12073	11733	12431	12374	12071	12230	12477	12554	12493	12914	12796	12408	13364	13071	13121	12634	13109	13149	13562	13167	13363	13511	13993	13701	13687	13203	13960
D	7	Sample X43	11371	11483	11497	11822	11303	11703	11844	11287	11722	11639	11998	11675	11499	10974	11212	11073	11336	11655	11367	11714	11732	11650	11430	11309	11398	11535	11740	11175	11931	11319	11597	11599	11572	11232	10991	11200	11263	11468	11524	11162	11587	11662	11273	11804	11592	11870
D	8	Sample X44	10712	11212	11642	11131	11580	10892	11804	11506	10987	11070	11520	11163	11497	11580	11546	11708	11253	10879	11190	11371	11626	11077	11105	11280	11409	11134	11401	11070	11536	11551	11235	11016	10937	12051	11792	11412	11381	11637	11450	11018	11438	11630	11348	11612	11291	10850
D	9	Sample X45	11195	11870	11249	11760	12039	11693	11817	12040	11679	11689	11863	11520	11357	11779	11801	11782	11709	11518	11831	11848	11750	11820	11634	11554	11135	11366	11715	11283	11914	11926	11760	11689	11662	11496	10918	11816	11540	11662	11989	11820	11865	11543	11779	12085	11780	11746
D	10	Sample X46	10688	10591	10405	10354	10534	10772	10877	11249	10937	11104	10881	11457	11985	11281	11970	11821	12235	12400	12405	12232	12273	12375	12595	12390	12491	13255	13405	12673	12777	13583	13332	13628	12975	13435	13086	13213	14302	13699	14162	14017	14523	13945	13933	14193	14522	14189
D	11	Sample X47	10870	11105	10917	11542	11259	11232	11290	11697	11505	11748	11633	11676	12309	12460	12555	12290	12462	13020	12403	12905	13154	13228	13429	13230	13799	14321	14099	13670	14268	14249	14345	13676	13876	14052	14892	15012	14447	14558	15057	14993	14358	14674	14662	14854	15163	15055
D	12	Sample X48	9924	10575	10447	10778	10902	10874	10979	11268	10913	11439	11834	11490	11416	11865	12252	12690	12628	12660	12836	13322	12980	12839	13373	12767	13296	13951	13685	13816	13465	13910	14107	14035	14171	14271	13978	14186	14072	14229	14713	14537	14265	14870	14928	14794	14894	14630
E	1	Sample X49	12004	11688	11774	11673	11902	12042	12055	12461	12446	12033	11745	12149	12505	12008	12126	11959	11932	12079	11698	12176	12421	12221	12254	12018	11877	11766	12346	12160	11689	11917	11814	11525	11839	11955	12377	11653	11652	11745	12140	11896	11884	11929	11515	11707	11693	11696
E	2	Sample X50	11261	12000	11844	12476	12204	12304	12210	11934	12062	12302	12667	11801	12337	12265	12061	11771	12059	11667	12036	12319	12284	12273	12193	12494	12129	12216	12201	12510	11971	12521	12047	11817	11654	11645	12092	11687	12066	11838	11964	11929	12016	11704	11633	12133	11438	11793
E	3	Sample X51	12449	12389	12545	12582	12076	12023	12042	12554	12401	12954	12848	12510	12369	12584	12757	12632	12258	12337	12276	12563	12434	12501	12187	12632	12255	12603	12743	12192	12456	12550	12266	12653	12307	12324	12594	12612	12410	12455	12472	11786	12034	12939	12157	12442	12108	12139
E	4	Sample X52	10515	10576	10265	10440	11113	10983	10792	11303	11235	10581	11351	11062	10978	10898	11184	11409	10763	11202	11350	12317	11041	11896	11902	11842	11526	11716	11977	11959	11826	12044	11555	12180	11904	12157	11783	12150	12199	12365	12183	12462	11896	12264	12617	12271	12376	12223
E	5	Sample X53	10308	10325	10225	10632	10574	10555	11131	10123	10731	10946	11075	10789	10892	10628	10974	11213	11061	11223	11102	10961	11237	11185	11362	11132	11131	11540	11414	11532	11803	11819	11775	11580	11922	11130	12214	12215	12032	11473	11868	11686	12181	12040	12325	12121	11470	12131
E	6	Sample X54	10223	10584	10915	10593	10352	10693	10249	11129	11253	10587	11004	11082	11203	11114	11180	11040	11135	11119	11075	11379	10990	11881	11388	11296	11397	11771	11384	11606	11805	11331	11657	11882	11870	12409	11778	11702	12139	11980	12004	12228	12385	12279	12242	12154	12881	12288
E	7	Sample X55	11558	12256	11684	12046	11874	11938	11800	12036	12365	12010	12228	12027	12134	12035	12121	12418	12097	12047	11962	12544	12177	12570	12376	11958	12284	12015	12013	12035	11965	12067	12082	11941	11654	12174	11934	12269	11941	11654	12088	11640	12103	11883	11719	12216	11798	11707
E	8	Sample X56	11666	12090	11602	11489	11773	11812	11753	12213	11769	11874	11844	11736	12191	11519	11992	12052	12253	11924	12548	12174	12064	11856	11866	11696	12023	12062	11741	11907	12309	11960	11716	11556	12168	11768	11908	11945	12062	12751	12028	11979	11866	11942	11706	11382	11573	11646
E	9	Sample X57	11685	11797	11965	12269	12497	12577	12411	12133	12324	12007	11770	12453	12135	12380	12461	12454	12251	12162	12412	12130	12222	12161	12184	12306	12204	12426	12689	12282	12628	12140	12503	12781	11736	12073	12619	11919	11954	12081	12274	12201	12209	12094	12230	11598	11835	11889
E	10	Sample X58	10692	10256	10678	10912	10805	10931	10597	10300	10769	10582	11214	11063	11275	10785	11196	11112	11661	11294	12060	10730	11597	11680	11437	11472	11544	11635	11448	11596	11699	12708	12014	11898	11922	12062	12186	12431	12388	13958	12389	12117	13357	13445	12524	12651	15002	12382
E	11	Sample X59	10547	10621	10504	11009	10748	10605	10995	10811	11188	11231	11009	11089	11298	10767	11355	11207	11271	11443	11628	11599	11480	11194	11313	11392	11084	11502	12080	11653	11800	11949	11807	12197	12526	11960	11933	12363	11967	12616	12014	12520	12563	13055	12393	12632	12921	12729
E	12	Sample X60	11326	11158	10835	11141	11080	11169	11414	11677	12014	11747	11698	11943	12134	11917	12032	11916	11984	11859	12048	12578	12088	11841	11646	12328	12277	12230	12413	12617	12632	12852	12761	12889	13161	12424	12915	13117	12687	12828	13358	13150	13373	13158	13295	13427	13308	13388
F	1	Sample X61	11853	11870	11910	11666	11627	11821	11961	11766	12403	12109	12032	12309	12182	12059	11919	12216	11955	12024	11995	12014	11434	12005	11651	12215	11783	12282	12065	11982	11750	12366	11760	11629	12026	11822	11169	11414	12108	11759	11763	11916	12670	12088	11789	11840	12027	12205
F	2	Sample X62	12091	11952	12057	12124	11991	12255	12352	12023	11901	12604	12553	12438	12361	12851	12627	12401	12387	12979	12337	12278	12064	12354	12545	12254	12676	12215	12172	12158	11573	12228	12184	12187	11943	12368	11843	12381	11940	12417	12192	12272	11730	12553	11564	12225	12088	12003
F	3	Sample X63	11816	11717	11030	11922	12301	12160	11698	12010	11862	11762	12424	11921	11910	12255	11878	11948	12293	12022	11395	12176	12388	11838	12393	12150	11691	12369	12376	11749	11889	11754	11931	11989	12047	12444	12080	11706	11961	11510	12288	12410	12057	11688	11773	11813	11895	12040
F	4	Sample X64	11059	10755	10486	11149	11476	11303	11181	11047	11374	11352	11843	11230	11473	11758	11578	11559	11646	11101	11396	11759	11741	11238	11982	12271	11625	11967	12046	11708	12266	11784	11880	12010	11563	12953	12711	11624	12437	11942	12201	12557	12201	12244	12159	12393	11951	12357
F	5	Sample X65	10965	11249	11120	11018	11073	11204	11090	11667	11533	11372	11791	11506	11910	11587	11768	11845	11990	11852	11930	12023	11943	12072	12036	12529	12251	11776	12454	12224	12189	12252	12564	11692	11936	12326	12247	12336	12199	12272	12074	12253	12528	12308	12544	12840	12419	12504
F	6	Sample X66	10002	10133	10000	9845	10114	10382	10673	10579	10083	10538	10296	10703	10679	10200	10948	10603	10663	10630	10927	11380	11039	10673	11153	11168	11214	11389	11250	11041	11351	11448	11359	11251	10796	11603	11352	11693	11307	11699	11553	11260	11175	11434	11200	11521	11662	11840
F	7	Sample X67	11889	11401	12212	11952	12100	11852	11917	12238	12180	11927	11454	11912	11988	12100	12039	12320	12051	12021	12123	11991	11847	12172	11898	11831	12504	12336	12026	12532	12381	11772	12488	11878	11836	11529	12093	12371	12396	12167	12153	11859	11766	12016	12278	12204	12666	12332
F	8	Sample X68	11506	11355	11617	11318	11776	11670	12008	11881	11682	11889	11842	12099	11701	11880	11618	12031	12036	12100	11708	11811	11790	12433	11966	11862	12308	12247	12017	11941	11646	11949	11826	11731	11836	11694	11856	12294	11280	12188	11988	12169	11675	11583	11569	11599	11752	11588
F	9	Sample X69	11655	11415	11705	11810	12151	12144	12165	12192	11659	12045	12902	12301	12495	11749	11972	12151	12550	12350	12548	12786	11893	12277	12258	12310	11913	12299	12026	12479	12079	12426	12017	12365	12414	11746	12096	12455	12049	11976	12246	12419	11890	12040	12236	11508	11962	12137
F	10	Sample X70	10025	10493	10508	10122	10052	10263	10662	10769	10638	10451	10680	10695	10449	10516	10865	10714	11166	10959	10869	10496	11326	11235	10711	11253	11337	11459	10947	11524	11092	11300	10917	11172	11687	11891	11538	11255	11403	11115	11251	11712	11558	11839	11338	11152	11467	11673
F	11	Sample X71	11457	11006	10837	10754	10854	11098	11019	11189	10810	10896	11696	10892	11876	11272	11643	12025	11350	11396	11085	11684	11713	11748	11430	11183	11359	11183	11835	11791	11863	11685	12034	12211	11808	11759	11755	11788	12333	12070	11825	11981	12109	12532	12306	12336	12471	12625
F	12	Sample X72	10929	10793	11084	11047	10834	10918	11121	10832	10881	11552	11028	10839	11431	11587	11504	11326	11345	11479	11669	11295	11364	11322	11135	11166	11388	11726	11679	11448	12095	11941	11618	11587	11274	11847	11516	11953	11984	11813	11788	11933	11632	11891	12510	11383	11810	12382
G	1	Sample X73	11916	11660	12278	12269	11809	11786	12263	11856	11963	12093	12293	12111	12487	12030	12474	12200	12212	11958	11790	12623	12149	12515	11909	12190	12196	12424	12114	12119	11608	12315	12049	12626	12216	11948	12121	12281	12200	12110	12232	12274	11922	12063	12177	12484	12296	12066
G	2	Sample X74	11899	11466	11869	12110	11903	11448	11509	12048	11654	11985	11992	12224	12302	12442	11975	11849	11543	11878	11722	11973	11841	11669	11734	11778	12153	12448	11622	12273	11831	11917	12240	11966	11778	12010	11363	11766	12284	12370	12260	12004	11608	12161	12072	12372	11653	12036
G	3	Sample X75	11421	11744	12185	11459	11577	12080	11803	12148	11857	11737	11900	12012	12040	11703	12127	11701	12406	12397	12346	11950	12069	11772	11951	12036	12297	11925	12299	12311	12002	12185	12421	11556	12043	11968	12051	11864	11909	11974	11985	11853	11736	12094	12034	12087	11904	11925
G	4	Sample X76	10815	11064	11442	11482	11076	11841	11471	11648	11950	11435	11908	11161	11465	11723	11372	11612	11638	11602	12038	12026	11855	11736	11900	12011	11866	12443	12412	11909	12251	11572	12215	12336	11880	12455	11964	12533	12076	12006	12338	12097	12204	12313	12097	12950	12280	12217
G	5	Sample X77	10744	11279	11024	11100	11094	11518	11014	11452	11471	11149	11477	11442	11029	11792	11489	11246	11596	11533	11949	11493	12096	11354	11791	12382	12077	11510	11449	11513	11855	12144	11830	12129	12430	11812	11698	12423	12325	12082	12063	11692	12377	12106	12067	11822	12203	12010
G	6	Sample X78	10789	10907	10527	10813	10911	10964	10620	10683	11167	10737	10501	11064	10938	11196	11161	11048	11642	11322	11447	11305	11649	11416	11658	12143	11384	11744	11584	11920	11468	12014	11769	11751	12025	12181	12215	11453	11923	11497	12113	11672	11822	11926	12264	11792	12337	12055
G	7	Sample X79	12159	11974	11491	11820	11772	12191	12203	12394	12157	12016	12493	12142	12165	12377	11669	11763	11907	12058	12168	12056	12095	11898	12285	12272	11980	12108	12069	11976	11576	12019	11942	11761	12003	11922	11931	12433	11927	11878	11841	11981	11762	11535	11955	12145	11718	11439
G	8	Sample X80	11564	11814	11500	11814	11494	11811	11654	11826	11857	11832	11271	11641	11983	11918	11290	11719	11822	12026	12144	11528	11824	11671	11840	11870	11880	11496	12002	11580	11835	11468	11966	12381	12104	11540	11595	12161	11325	11836	11759	12305	11267	11896	12094	12196	11654	11534
G	9	Sample X81	11896	12285	15400	12095	11857	11969	11864	12280	12229	12258	11579	12203	12489	11995	12261	12104	12287	12654	12562	12260	12774	11908	11691	12092	12158	12780	12191	12430	12255	12491	11971	12305	12750	12404	12243	12364	12502	12081	11911	12360	12368	12401	12167	12282	11734	11942
G	10	Sample X82	9895	10180	10453	10128	10247	10750	10848	11158	10063	10718	10764	10767	10549	10479	10543	11082	10772	11248	10931	11506	11022	10686	11224	10444	11279	10984	11116	10772	11217	10911	11024	11439	11335	10819	11389	11240	11149	11071	11296	10887	10883	11686	10810	11602	11583	11653
G	11	Sample X83	11027	10945	11109	10551	11442	11375	11303	11395	11502	11364	11402	11564	11714	11535	11241	11473	11587	11758	11588	11570	11485	11603	11742	11943	11805	11859	12218	11552	11510	11900	11963	11970	12246	11976	11995	12219	12211	11888	12542	12105	12467	12180	12151	12539	11902	12510
G	12	Sample X84	11038	11263	11489	11420	11641	11492	10947	11358	11638	11703	11679	11590	11881	11790	11592	12152	11884	11619	12061	11810	12170	12130	12114	11878	12223	11540	12299	12173	12319	12240	12055	11885	12544	12221	12248	12240	12371	12233	12370	12394	12636	12609	12194	12520	12807	12485
H	1	Sample X85	33527	33283	32114	31859	31900	31266	31681	32002	31194	31908	31873	31492	31033	31420	31839	31277	31613	30826	31556	30975	31013	31502	31428	31594	30830	31316	31625	31031	32006	32215	30519	31069	31388	30897	30428	31194	30543	30691	31344	31234	30455	31106	31378	31052	30494	30825
H	2	Sample X86	37429	36713	35894	35547	36017	35631	34762	35431	35065	35511	34838	34927	34408	35680	35357	35157	35003	34937	34156	35628	34836	35120	34675	34742	34073	35530	34703	34349	34717	34374	34222	34152	35246	34378	34906	34928	35164	34406	33965	34597	34259	33650	34487	34594	33769	34554
H	3	Sample X87	37624	36412	35782	35770	34456	34894	34905	35231	35268	34692	34767	33983	34594	34512	34867	34018	34471	34376	33843	34485	34715	34883	35114	33972	34092	34666	35330	34791	34790	34696	34049	34664	34336	35536	33819	34634	33376	35109	34533	34301	34468	34870	33951	33704	35145	34134
H	4	Sample X88	11419	11901	11380	11597	10944	11415	10909	11402	11235	11481	11945	11453	11570	11402	11545	11859	11688	11890	11502	11263	11653	12141	11668	11858	11858	12083	11811	11507	11842	12266	11930	11772	11866	12082	11793	11901	11351	11819	12541	11752	11677	11322	11741	11550	12036	11857
H	5	Sample X89	11728	11826	11997	11567	11512	11417	11567	11872	11396	12450	11669	12044	12143	11753	12048	11893	12028	11900	11495	12384	11779	12350	12196	12396	11863	12406	12333	12105	11877	11976	12432	12120	11786	12201	12204	12224	12127	12077	12159	12120	11919	12208	12323	11876	12017	12123
H	6	Sample X90	10980	10518	10592	10397	10496	10617	10114	10207	10654	10715	10784	10764	10566	11237	10910	10862	10918	10899	10353	11005	11162	10892	10956	11039	10997	11262	11065	10718	11066	11161	10898	11409	10789	11324	10962	10990	10960	10984	10719	11135	10963	10840	11394	11339	10941	11122
H	7	Sample X91	10625	10144	10458	10660	10156	10359	10314	10173	10060	9968	10076	10183	9876	10104	10129	9842	10271	10258	10038	9954	9745	10516	9561	10089	10468	10133	10266	10237	10209	10137	9841	9870	9815	9831	10521	10183	9634	9846	9625	10056	10273	10037	10077	10036	9883	10035
H	8	Sample X92	9983	9291	9647	9193	9847	9494	9334	8869	9215	9061	9106	9176	9582	9565	8871	9458	9363	9331	9156	9268	9374	9543	9103	9353	8824	9111	9346	8998	9450	9693	9053	9492	9539	9233	8899	9155	9428	9502	8815	8940	9220	9098	9642	9131	9162	9124
H	9	Sample X93	9838	9899	9542	9867	9898	9919	9410	9503	9500	9337	9630	9482	9353	9223	9913	9245	9108	9333	9543	9701	9259	9478	9344	9586	9451	9131	9731	9757	9446	9473	9132	9449	9179	9361	9281	9276	9116	9475	9506	9511	9448	9382	9595	9514	9290	9174
H	10	Sample X94	5924	5533	6148	5714	5520	5560	5709	5656	5444	5707	5734	5789	5786	5485	5560	5415	5521	5363	5580	5828	5545	5667	5757	5391	5335	5811	5684	5408	5841	5357	5490	5648	5513	5668	5508	5358	5526	5696	5894	5443	5461	5598	5395	5268	4999	5328
H	11	Sample X95	5886	5601	5487	5369	5396	5168	5468	5130	5386	5262	5254	5229	5354	5484	5374	5357	5218	5236	5266	5210	5526	5713	5374	5285	5356	5374	5280	5277	5221	5381	5432	5309	5267	5258	5273	5020	5138	5289	4952	4987	5375	5361	4998	5669	5348	5137
H	12	Sample X96	5363	5488	5147	5132	5286	5128	5193	5035	5388	5095	5223	5042	5359	5182	4944	5101	5012	5210	4901	4927	4843	5091	5104	5118	5013	4834	5231	4986	5109	4681	5097	4890	4972	5359	4930	4753	5069	5137	5263	4941	5029	4821	4947	5199	5264	5017
Figure 1d
Data is from Supplementary Figures 4d, 4e

## Sheet: Suppl. Fig. 2
Supplementary Fig. 2a

## Sheet: Fig. 2
Figure 2b		[BAK] (200 nM)
		WT			M71A (0)			V74A (1)			L78A (2)			I81A (3)			I81R (3)			D83A (s)			I85A (4)			I85R (4)			Y89A (5)			F93A (6)
		Mean	Standard Deviation	N	Mean	Standard Deviation	N	Mean	Standard Deviation	N	Mean	Standard Deviation	N	Mean	Standard Deviation	N	Mean	Standard Deviation	N	Mean	Standard Deviation	N	Mean	Standard Deviation	N	Mean	Standard Deviation	N	Mean	Standard Deviation	N	Mean	Standard Deviation	N
	AUC for Experiment-1	39.5782	0.758663	3	39.3252	1.917	3	39.382	0.992903	3	2.9539	0.768752	3	2.9208	0.69567	3	1.5363	1.65079	3	2.0276	0.614744	3	31.399	3.40226	3	2.7191	0.638108	3	3.5631	1.39283	3	7.6347	1.97913	3
	AUC for Experiment-2	40.6165	1.66756	3	42.3882	1.46179	3	44.361	1.58616	3	2.4908	0.678355	3	2.0675	0.764007	3	1.949	0.599366	3	2.3392	1.0845	3	32.298	1.05134	3	2.0778	0.840153	3	4.8049	1.08384	3	6.0085	1.97484	3
	AUC for Experiment-3	34.3322	1.61821	3	43.889	4.60671	3	42.401	1.93572	3	1.7663	0.528253	3	2.3101	0.504184	3	1.5686	0.806968	3	2.1096	0.72456	3	31.251	1.17524	3	1.8499	0.982317	3	2.709	1.12565	3	6.6281	1.08637	3
	Orginary one-way ANOVA multiple comparisons
	Dunnett's multiple comparisons test	Mean Diff.	95.00% CI of diff.	Below threshold?	Summary	Adjusted P Value
	WT vs. M71A(0)	-3.692	-9.857 to 2.473	No	ns	0.4705
	WT vs. V74A(1)	-3.872	-10.04 to 2.293	No	ns	0.4148
	WT vs. L78A(2)	35.77	29.61 to 41.94	Yes	****	<0.0001
	WT vs. I81A(3)	35.74	29.58 to 41.91	Yes	****	<0.0001
	WT vs. I81R(3)	36.49	30.33 to 42.66	Yes	****	<0.0001
	WT vs. D83A(s)	36.02	29.85 to 42.18	Yes	****	<0.0001
	WT vs. I85A(4)	6.526	0.3616 to 12.69	Yes	*	0.0336
	WT vs. I85R(4)	35.96	29.80 to 42.12	Yes	****	<0.0001
	WT vs. Y89A(5)	34.48	28.32 to 40.65	Yes	****	<0.0001
	WT vs. F93A(6)	31.42	25.25 to 37.58	Yes	****	<0.0001
	WT vs. Q94A	-2.8	-8.965 to 3.365	No	ns	0.7724
	WT vs. R127A(s)	35.81	29.65 to 41.98	Yes	****	<0.0001
	WT vs. R137A	5.1	-1.064 to 11.27	No	ns	0.1478
		[BAK] (200 nM) + [BID BH3] (10 μM)
		WT			M71A (0)			V74A (1)			L78A (2)			I81A (3)			I81R (3)			D83A (s)			I85A (4)			I85R (4)			Y89A (5)			F93A (6)
		Mean	Standard Deviation	N	Mean	Standard Deviation	N	Mean	Standard Deviation	N	Mean	Standard Deviation	N	Mean	Standard Deviation	N	Mean	Standard Deviation	N	Mean	Standard Deviation	N	Mean	Standard Deviation	N	Mean	Standard Deviation	N	Mean	Standard Deviation	N	Mean	Standard Deviation	N
	AUC for Experiment-1	65.0484	2.27089	3	56.2558	1.33028	3	56.549	1.23894	3	55.701	1.16748	3	36.297	1.28944	3	20.279	1.34498	3	35.476	1.32559	3	50.652	3.97688	3	23.216	1.65815	3	28.085	1.3823	3	30.358	1.33546	3
	AUC for Experiment-2	67.1881	2.00271	3	64.7367	1.36682	3	60.671	1.02627	3	42.577	1.72933	3	30.461	0.948564	3	24.271	1.08395	3	29.607	2.47203	3	51.072	1.02343	3	25.272	1.28796	3	29.499	2.69649	3	28.845	1.78031	3
	AUC for Experiment-3	56.9461	1.19502	3	55.9139	1.85817	3	62.152	1.37412	3	43.817	2.40331	3	29.857	0.754334	3	24.263	1.60123	3	29.39	0.846646	3	53.622	3.29185	3	23.802	1.51113	3	29.262	1.52268	3	29.631	1.05033	3
	Orginary one-way ANOVA multiple comparisons
	Dunnett's multiple comparisons test	Mean Diff.	95.00% CI of diff.	Below threshold?	Summary	Adjusted P Value
	WT vs. M71A(0)	4.092	-5.787 to 13.97	No	ns	0.8471
	WT vs. V74A(1)	3.27	-6.609 to 13.15	No	ns	0.9551
	WT vs. L78A(2)	15.7	5.817 to 25.58	Yes	***	0.0006
	WT vs. I81A(3)	30.86	20.98 to 40.73	Yes	****	<0.0001
	WT vs. I81R(3)	40.12	30.24 to 50.00	Yes	****	<0.0001
	WT vs. D83A(s)	31.57	21.69 to 41.45	Yes	****	<0.0001
	WT vs. I85A(4)	11.28	1.400 to 21.16	Yes	*	0.0187
	WT vs. I85R(4)	38.96	29.09 to 48.84	Yes	****	<0.0001
	WT vs. Y89A(5)	34.11	24.23 to 43.99	Yes	****	<0.0001
	WT vs. F93A(6)	33.45	23.57 to 43.33	Yes	****	<0.0001
	WT vs. Q94A	7.989	-1.890 to 17.87	No	ns	0.1646
	WT vs. R127A(s)	53.61	43.74 to 63.49	Yes	****	<0.0001
	WT vs. R137A	18.63	8.748 to 28.51	Yes	****	<0.0001
		[BAK] (800 nM)
		WT			L78A (2)			I81A (3)			I81R (3)			D83A (s)			I85R (4)			Y89A (5)			F93A (6)
		Mean	Standard Deviation	N	Mean	Standard Deviation	N	Mean	Standard Deviation	N	Mean	Standard Deviation	N	Mean	Standard Deviation	N	Mean	Standard Deviation	N	Mean	Standard Deviation	N	Mean	Standard Deviation	N
	AUC for Experiment-1	44.3106	2.30881	2	8.47665	0.887155	3	9.4746	1.40045	3	2.1948	0.651774	3	17.373	1.1728	3	4.5056	0.770444	3	17.385	1.85005	3	21.953	3.12767	3
	AUC for Experiment-2	50.462	2.24851	3	8.04872	0.618742	3	9.6046	1.82904	3	2.4341	1.60039	3	14.346	2.09119	3	4.5747	1.04415	3	16.298	0.68322	3	18.349	0.88498	3
	AUC for Experiment-3	45.3547	2.47422	3	7.02257	0.557644	3	7.4721	0.661505	3	3.1346	0.9684	3	12.529	1.0578	3	5.2926	0.574398	3	14.715	1.50966	2	20.62	2.24514	3
	Orginary one-way ANOVA multiple comparisons
	Tukey's multiple comparisons test	Mean Diff.	95.00% CI of diff.	Below threshold?	Summary	Adjusted P Value
	WT vs. L78A(2)	38.86	34.13 to 43.59	Yes	****	<0.0001
	WT vs. I81A(3)	37.86	33.12 to 42.59	Yes	****	<0.0001
	WT vs. I81R(3)	44.12	39.39 to 48.86	Yes	****	<0.0001
	WT vs. D83A(s)	31.96	27.23 to 36.69	Yes	****	<0.0001
	WT vs. I85R(4)	41.92	37.18 to 46.65	Yes	****	<0.0001
	WT vs. Y89A(5)	30.58	25.84 to 35.31	Yes	****	<0.0001
	WT vs. F93A(6)	26.4	21.67 to 31.14	Yes	****	<0.0001
	WT vs. R127A(s)	43.58	38.85 to 48.32	Yes	****	<0.0001
	L78A(2) vs. I81A(3)	-1.001	-5.736 to 3.734	No	ns	0.9973
	L78A(2) vs. I81R(3)	5.261	0.5267 to 9.996	Yes	*	0.023
	L78A(2) vs. D83A(s)	-6.9	-11.63 to -2.165	Yes	**	0.0019
	L78A(2) vs. I85R(4)	3.058	-1.676 to 7.793	No	ns	0.4101
	L78A(2) vs. Y89A(5)	-8.283	-13.02 to -3.549	Yes	***	0.0002
	L78A(2) vs. F93A(6)	-12.46	-17.19 to -7.723	Yes	****	<0.0001
	L78A(2) vs. R127A(s)	4.725	-0.009955 to 9.460	No	ns	0.0507
	I81A(3) vs. I81R(3)	6.263	1.528 to 11.00	Yes	**	0.005
	I81A(3) vs. D83A(s)	-5.899	-10.63 to -1.164	Yes	**	0.0087
	I81A(3) vs. I85R(4)	4.059	-0.6753 to 8.794	No	ns	0.1278
	I81A(3) vs. Y89A(5)	-7.282	-12.02 to -2.548	Yes	**	0.0011
	I81A(3) vs. F93A(6)	-11.46	-16.19 to -6.722	Yes	****	<0.0001
	I81A(3) vs. R127A(s)	5.726	0.9911 to 10.46	Yes	*	0.0114
	I81R(3) vs. D83A(s)	-12.16	-16.90 to -7.427	Yes	****	<0.0001
	I81R(3) vs. I85R(4)	-2.203	-6.938 to 2.532	No	ns	0.7773
	I81R(3) vs. Y89A(5)	-13.54	-18.28 to -8.810	Yes	****	<0.0001
	I81R(3) vs. F93A(6)	-17.72	-22.45 to -12.98	Yes	****	<0.0001
	I81R(3) vs. R127A(s)	-0.5367	-5.271 to 4.198	No	ns	>0.9999
	D83A(s) vs. I85R(4)	9.958	5.224 to 14.69	Yes	****	<0.0001
	D83A(s) vs. Y89A(5)	-1.383	-6.118 to 3.351	No	ns	0.9781
	D83A(s) vs. F93A(6)	-5.558	-10.29 to -0.8233	Yes	*	0.0147
	D83A(s) vs. R127A(s)	11.62	6.890 to 16.36	Yes	****	<0.0001
	I85R(4) vs. Y89A(5)	-11.34	-16.08 to -6.607	Yes	****	<0.0001
	I85R(4) vs. F93A(6)	-15.52	-20.25 to -10.78	Yes	****	<0.0001
	I85R(4) vs. R127A(s)	1.666	-3.068 to 6.401	No	ns	0.938
	Y89A(5) vs. F93A(6)	-4.175	-8.909 to 0.5602	No	ns	0.1096
	Y89A(5) vs. R127A(s)	13.01	8.273 to 17.74	Yes	****	<0.0001
	F93A(6) vs. R127A(s)	17.18	12.45 to 21.92	Yes	****	<0.0001
		[BAK] (800 nM) + [BID BH3] (10 μM)
		WT			L78A (2)			I81A (3)			I81R (3)			D83A (s)			I85R (4)			Y89A (5)			F93A (6)
		Mean	Standard Deviation	N	Mean	Standard Deviation	N	Mean	Standard Deviation	N	Mean	Standard Deviation	N	Mean	Standard Deviation	N	Mean	Standard Deviation	N	Mean	Standard Deviation	N	Mean	Standard Deviation	N
	AUC for Experiment-1	58.9493	1.16635	3	52.2244	3.74332	3	40.398	2.23519	3	28	1.77197	3	43.096	1.01921	3	25.572	4.56658	3	33.716	2.15002	3	35.64	1.22145	3
	AUC for Experiment-2	69.012	2.34394	3	45.8073	2.3361	3	37.051	2.27656	3	33.302	1.11257	3	36.786	1.38129	3	31.97	1.17463	3	33.621	1.10472	3	32.735	1.83564	3
	AUC for Experiment-3	56.3033	2.61212	3	42.6978	1.70886	3	36.352	3.2018	3	31.747	1.60107	3	32.861	0.962255	3	32.498	1.25053	3	35.682	1.85838	3	33.54	2.81529	3
	Orginary one-way ANOVA multiple comparisons
	Dunnett's multiple comparisons test	Mean Diff.	95.00% CI of diff.	Below threshold?	Summary	Adjusted P Value
	WT vs. L78A(2)	14.51	5.506 to 23.52	Yes	**	0.0011
	WT vs. I81A(3)	23.49	14.48 to 32.49	Yes	****	<0.0001
	WT vs. I81R(3)	30.41	21.40 to 39.41	Yes	****	<0.0001
	WT vs. D83A(s)	23.84	14.83 to 32.85	Yes	****	<0.0001
	WT vs. I85R(4)	31.41	22.40 to 40.41	Yes	****	<0.0001
	WT vs. Y89A(5)	27.08	18.08 to 36.09	Yes	****	<0.0001
	WT vs. F93A(6)	27.45	18.44 to 36.46	Yes	****	<0.0001
	WT vs. R127A(s)	51.8	42.79 to 60.80	Yes	****	<0.0001

## Sheet: Suppl. Fig. 3
Supplementary Figure 3a
Normalized liposome permeabilization traces
Experiment 1
	Time (min)	200 nM WT BAK				Time (min)	200 nM M71A BAK				Time (min)	200 nM V74A BAK				Time (min)	200 nM L78A BAK			400 nM L78A BAK			800 nM L78A BAK				Time (min)	200 nM I81A BAK			400 nM I81A BAK			800 nM I81A BAK				Time (min)	200 nM I81R BAK			400 nM I81R BAK			800 nM I81R BAK				Time (min)
		Mean	SD	N			Mean	SD	N			Mean	SD	N			Mean	SD	N	Mean	SD	N	Mean	SD	N			Mean	SD	N	Mean	SD	N	Mean	SD	N			Mean	SD	N	Mean	SD	N	Mean	SD	N
	0	0	1.69773	3		0	4.15069	8.96345	3		0	0	1.02507	3		0	3.44192	0.650446	3	0.268962	0.364241	3	0	2.01648	3		0	0	0.405108	3	0.815492	2.0476	3	0	3.59706	3		0	0.666467	3.45126	3	0.172233	2.33834	3	0.0149768	1.2299	3		0
	2	0.685905	0.827117	3		2	0	2.59128	3		2	0.481687	1.49976	3		2	2.55217	1.83856	3	1.2572	2.15653	3	2.12955	1.01216	3		2	1.09684	1.04663	3	0.156276	0.839369	3	0.646094	1.82138	3		2	2.85621	3.83094	3	1.62337	1.6515	3	1.23859	0.330862	3		2
	4	2.27341	0.604659	3		4	3.83738	4.32884	3		4	2.47841	3.04832	3		4	2.90034	0.527288	3	0.872093	1.40547	3	1.27151	1.39212	3		4	3.78016	0.701886	3	1.86945	1.12977	3	2.29722	1.98227	3		4	1.38515	3.24765	3	2.52691	1.51678	3	2.01638	1.35069	3		4
	6	4.26104	2.4551	3		6	5.46929	1.70071	3		6	4.42413	0.660366	3		6	5.45119	1.05383	3	1.47538	1.67073	3	3.67865	3.77215	3		6	2.99484	0.715262	3	0.7671	3.3385	3	1.27932	4.97533	3		6	0.408213	2.68312	3	2.86968	1.77793	3	0.761591	1.61493	3		6
	8	5.36617	0.547137	3		8	9.34535	4.68964	3		8	9.62673	4.51931	3		8	2.83098	1.43061	3	4.40631	1.50198	3	1.33469	1.41832	3		8	1.15765	2.53603	3	0.624249	3.11818	3	2.71117	3.01009	3		8	3.34899	4.40632	3	1.9093	0.872648	3	2.25103	2.62811	3		8
	10	9.05651	1.48402	3		10	15.0393	4.23766	3		10	18.5799	3.35421	3		10	3.31345	1.15089	3	1.8624	1.79473	3	2.76025	1.76271	3		10	2.09257	1.42076	3	1.77261	3.79012	3	2.93725	4.94357	3		10	2.67199	3.89984	3	2.90312	1.93003	3	2.05854	2.80525	3		10
	12	13.1409	3.67789	3		12	21.9072	3.95069	3		12	25.9092	3.87596	3		12	3.16101	0.55861	3	1.915	0.979654	3	1.19821	1.29786	3		12	4.19523	3.22363	3	3.86745	1.14333	3	2.81366	2.30152	3		12	3.02542	6.15807	3	2.63262	4.48727	3	0.818695	1.07106	3		12
	14	18.7172	0.538739	3		14	26.691	4.28279	3		14	29.3688	5.51329	3		14	3.63923	1.57353	3	2.02003	1.64362	3	5.15729	1.41102	3		14	4.1031	2.14657	3	2.62096	4.13745	3	4.05417	4.71216	3		14	3.37477	5.86859	3	3.58338	3.60858	3	2.74023	2.04574	3		14
	16	24.5979	0.311319	3		16	33.0204	4.56186	3		16	36.5762	3.47744	3		16	4.81963	3.79342	3	2.43569	0.478572	3	5.10718	2.7892	3		16	3.18841	0.558885	3	3.61468	2.30502	3	3.85584	3.96947	3		16	2.97364	6.11121	3	1.86334	1.60143	3	3.42932	1.80892	3		16
	18	26.4796	2.61338	3		18	36.4349	6.23937	3		18	38.4699	2.33222	3		18	5.06107	1.8348	3	2.58501	3.04773	3	6.0535	2.36936	3		18	4.0521	2.5038	3	2.05874	3.17866	3	3.61029	3.84049	3		18	4.97558	5.96572	3	3.05475	3.2884	3	2.31869	2.14484	3		18
	20	31.6015	2.3527	3		20	35.7326	6.73336	3		20	39.3986	1.63852	3		20	3.60853	2.73466	3	1.82544	1.90081	3	3.96907	3.25714	3		20	1.41664	3.08708	3	2.89447	1.97105	3	3.46387	0.813272	3		20	3.83044	6.31949	3	3.21757	3.3037	3	0	0.956689	3		20
	22	36.3221	0.832693	3		22	38.5088	3.40171	3		22	42.4602	3.1452	3		22	2.49193	4.57788	3	0.7458	0.375331	3	4.13332	2.41553	3		22	1.59169	1.34332	3	1.53258	3.30852	3	3.93389	3.64608	3		22	3.33088	6.44538	3	2.81028	3.57615	3	0.0253386	0.100381	3		22
	24	36.9233	1.81212	3		24	42.4266	6.26159	3		24	43.0191	2.85623	3		24	2.77382	0.727586	3	0.735576	1.53062	3	3.39076	2.09987	3		24	1.47792	1.4979	3	0	3.09361	3	4.02242	2.8477	3		24	1.69326	6.38395	3	3.28182	3.3028	3	2.11885	3.66314	3		24
	26	43.5774	2.30037	3		26	46.5287	4.97434	3		26	49.2705	2.66165	3		26	3.57274	1.46641	3	2.14755	1.00375	3	4.32983	1.5587	3		26	5.35256	2.26515	3	2.89278	2.86821	3	3.65137	2.71256	3		26	3.18439	5.22619	3	2.81565	2.46686	3	3.34145	1.62876	3		26
	28	47.3846	0.963892	3		28	46.8258	6.44861	3		28	49.1369	1.84257	3		28	4.19644	2.07456	3	0.432232	1.39238	3	4.06691	1.34079	3		28	2.52895	2.45998	3	0.522047	2.73706	3	4.6058	4.91817	3		28	1.77994	2.18656	3	1.18357	3.412	3	1.86022	3.86785	3		28
	30	47.1916	1.88316	3		30	46.976	5.69928	3		30	49.8389	2.09248	3		30	2.41867	1.8191	3	0	2.06897	3	4.11501	1.31168	3		30	2.07438	1.34083	3	3.52261	3.2454	3	5.24202	4.99784	3		30	2.75891	3.56331	3	1.55705	3.7408	3	1.91002	3.05307	3		30
	32	45.5953	1.24886	3		32	47.1815	4.46989	3		32	49.1267	0.818482	3		32	1.69648	2.08025	3	2.08127	1.21183	3	4.80123	1.44162	3		32	2.80123	0.370876	3	3.40271	2.6418	3	3.31737	1.45605	3		32	0.937368	3.49958	3	2.26237	2.55955	3	1.24043	2.91694	3		32
	34	53.2954	0.857528	3		34	49.4197	5.54883	3		34	49.5416	3.08461	3		34	1.9684	1.21445	3	0.318708	0.982096	3	4.99766	4.00237	3		34	1.03396	3.34964	3	3.00299	2.54424	3	5.08558	2.5736	3		34	0.940969	5.56034	3	1.99319	0.706779	3	0.139059	2.02524	3		34
	36	50.4237	2.01417	3		36	49.2215	6.28393	3		36	49.7044	1.40271	3		36	0	3.58563	3	2.34692	2.66601	3	6.81418	2.95953	3		36	1.95674	4.24091	3	2.17349	4.2696	3	4.45047	2.91938	3		36	0.555854	3.3248	3	1.36628	2.05407	3	0.990261	4.28871	3		36
	38	53.3241	1.59281	3		38	51.806	6.36205	3		38	55.0071	2.37821	3		38	3.06041	2.34586	3	1.72637	2.21456	3	5.76796	2.56336	3		38	1.53872	1.43611	3	0.993882	5.00695	3	3.27464	3.6816	3		38	0	3.40858	3	0.30696	0.816851	3	1.73944	0.365741	3		38
	40	53.4085	0.801119	3		40	53.9746	5.31134	3		40	52.2942	2.45038	3		40	3.60371	4.28826	3	1.07694	3.05239	3	5.01658	2.62078	3		40	5.36338	2.71879	3	4.51158	2.09578	3	3.72973	5.36031	3		40	0.295952	4.3205	3	0.928835	2.20748	3	0.48263	2.26964	3		40
	42	54.5457	1.36614	3		42	51.6747	6.74672	3		42	51.2245	3.82857	3		42	2.34618	4.62484	3	2.95295	1.64635	3	8.06437	5.82161	3		42	0.734433	3.41612	3	1.94526	5.1652	3	7.24947	4.25209	3		42	2.07124	6.32658	3	2.36887	2.31307	3	0.731886	1.32474	3		42
	44	57.5506	2.73605	3		44	52.4977	7.4695	3		44	51.0981	2.55199	3		44	1.98125	3.06497	3	2.77801	3.54258	3	5.23345	3.2387	3		44	2.07919	3.41945	3	2.32196	1.15019	3	5.23067	0.208615	3		44	1.01469	5.27048	3	0.961649	1.38671	3	2.10318	1.83781	3		44
	46	58.5915	1.65847	3		46	60.2945	4.95058	3		46	55.931	3.17492	3		46	2.7194	0.661284	3	3.24565	4.95113	3	6.77072	4.11674	3		46	1.09838	2.60692	3	2.83924	3.68883	3	6.61267	3.277	3		46	0.173615	3.98211	3	0.387115	2.95629	3	1.70096	1.90243	3		46
	48	55.6727	2.33882	3		48	52.3631	5.74952	3		48	55.1185	2.50114	3		48	3.00062	1.23011	3	0.806661	0.394393	3	7.56533	1.28638	3		48	4.63784	1.10759	3	4.33292	3.02645	3	6.04419	1.19297	3		48	0.63052	4.54129	3	0	0.822261	3	2.87675	1.02045	3		48
	50	58.7069	3.68849	3		50	52.2599	3.79416	3		50	52.6988	2.76657	3		50	1.16473	1.76983	3	0.268216	2.82076	3	7.45977	4.06392	3		50	1.8989	1.24774	3	2.10662	2.99543	3	9.59991	1.25013	3		50	0.614324	5.18324	3	0.461314	2.42874	3	1.2355	0.703986	3		50
	52	54.5416	2.08938	3		52	53.6402	6.34105	3		52	49.7506	3.37411	3		52	4.5273	1.43968	3	2.46098	0.715229	3	7.8233	1.71056	3		52	2.51094	1.07915	3	4.4621	3.61262	3	8.64827	5.04565	3		52	0.987722	4.99705	3	2.17207	2.61996	3	1.63249	1.28511	3		52
	54	58.3423	1.64698	3		54	56.485	4.14302	3		54	54.5777	2.71176	3		54	2.21272	1.63694	3	4.61502	2.16752	3	8.08815	1.36158	3		54	4.67648	1.23795	3	7.15387	2.86135	3	10.4224	4.85386	3		54	1.56612	5.1738	3	2.12796	1.8593	3	1.07451	2.83276	3		54
	56	54.2259	1.79805	3		56	54.4219	7.52127	3		56	53.2436	1.71395	3		56	1.11961	1.15092	3	2.90704	2.17785	3	9.01416	2.27603	3		56	3.97676	1.32504	3	4.24452	3.55651	3	9.8062	2.96537	3		56	2.33336	3.92652	3	0.570801	0.76241	3	2.37873	2.49233	3		56
	58	59.0811	2.68684	3		58	58.7977	1.96081	3		58	54.0106	1.13378	3		58	3.0656	0.451557	3	3.03179	1.03774	3	10.4457	3.3053	3		58	3.07396	1.68029	3	5.55971	3.73919	3	10.7019	0.907616	3		58	1.57359	3.47569	3	1.15801	2.82782	3	3.02344	0.510292	3		58
	60	55.2353	2.46859	3		60	56.7158	6.11564	3		60	52.2158	3.00089	3		60	2.88706	0.778082	3	3.02433	3.08851	3	11.1382	3.41893	3		60	4.312	2.42564	3	5.38966	3.25039	3	13.583	3.70899	3		60	1.9613	4.18166	3	3.57117	2.40117	3	3.10578	1.82949	3		60
	62	60.6528	3.35062	3		62	56.1072	7.86175	3		62	53.2705	2.70436	3		62	2.51408	1.23655	3	2.57333	3.16494	3	9.48329	0.650857	3		62	6.48667	1.11156	3	6.0093	6.43724	3	11.9484	5.76805	3		62	1.57305	4.05349	3	1.93588	2.0968	3	3.96133	0.514363	3		62
	64	59.8074	2.50775	3		64	60.6224	5.53951	3		64	56.1437	4.25586	3		64	4.58869	3.22117	3	2.51173	0.890787	3	15.2812	1.16582	3		64	2.73039	1.55366	3	7.63316	1.54246	3	15.5306	3.80787	3		64	0.692511	6.61687	3	0.913829	0.0352173	3	2.4464	0.834686	3		64
	66	59.2181	1.01025	3		66	55.445	5.80246	3		66	54.1667	2.68589	3		66	4.8514	2.87069	3	4.66907	2.30373	3	12.7969	0.215835	3		66	3.61504	2.10534	3	5.55211	3.1325	3	15.4799	5.0386	3		66	0.40493	4.53535	3	1.52679	1.04821	3	3.82803	1.97928	3		66
	68	59.9758	1.31956	3		68	61.118	5.6776	3		68	50.747	3.14019	3		68	2.33484	1.50781	3	5.33834	3.09654	3	14.314	2.47442	3		68	3.19029	1.0454	3	5.60799	5.96428	3	17.4177	7.59912	3		68	1.23324	4.92552	3	2.47991	1.09516	3	5.34255	2.40227	3		68
	70	55.8182	1.63534	3		70	52.9117	7.92998	3		70	53.0166	1.67379	3		70	5.30301	2.06624	3	2.04986	4.94297	3	16.3265	1.65816	3		70	3.10295	1.56335	3	8.53528	5.09972	3	18.4342	3.86566	3		70	0.121918	4.02698	3	1.04082	2.09529	3	4.04136	0.586931	3		70
	72	62.2703	2.1152	3		72	54.5237	6.0916	3		72	55.4516	2.94411	3		72	4.51233	0.844458	3	5.63256	1.19375	3	16.8151	3.58	3		72	4.11225	1.83956	3	9.81716	2.93688	3	21.9522	4.3806	3		72	3.03944	4.80977	3	1.9886	0.654906	3	4.35653	3.51389	3		72
	74	58.495	4.44768	3		74	51.7036	7.01766	3		74	53.2892	0.296544	3		74	4.08169	0.154013	3	7.45513	1.52929	3	16.468	4.52528	3		74	4.55784	1.31138	3	9.06855	4.7848	3	24.9568	3.13627	3		74	1.31312	4.84235	3	1.00253	1.50677	3	2.12382	0.945402	3		74
	76	60.8251	0.551268	3		76	59.3882	5.53733	3		76	55.6361	0.416886	3		76	2.37546	1.94446	3	7.95953	1.53815	3	19.9872	2.62849	3		76	6.35353	0.648054	3	9.83057	3.07364	3	26.9533	6.74858	3		76	1.83326	4.45987	3	2.71098	1.78205	3	2.91765	0.453195	3		76
	78	57.6238	4.11455	3		78	52.7758	2.3244	3		78	53.5612	3.77839	3		78	3.85536	2.38144	3	4.8779	1.5147	3	21.8886	1.47887	3		78	6.11698	1.30123	3	12.2833	5.28923	3	24.109	3.98152	3		78	0.832269	4.01584	3	1.70946	1.70692	3	5.23006	2.23422	3		78
	80	60.9912	1.91393	3		80	58.4199	8.66095	3		80	59.7335	3.94928	3		80	5.04227	2.66828	3	6.64935	0.221407	3	21.6512	1.18013	3		80	4.35224	2.34553	3	8.42191	3.69992	3	30.209	3.64628	3		80	2.27262	2.08688	3	4.48575	0.509051	3	5.63752	1.86718	3		80
	82	61.7218	3.69265	3		82	56.896	3.74361	3		82	56.4055	4.60829	3		82	3.91251	5.20444	3	9.40241	4.80717	3	25.1689	0.823082	3		82	3.39024	1.57371	3	9.40547	4.14578	3	30.295	6.36007	3		82	2.48821	4.09162	3	3.83802	1.69924	3	5.91269	1.12112	3		82
	84	58.4732	2.46276	3		84	55.6719	4.26683	3		84	54.3299	3.53191	3		84	3.54763	0.884975	3	8.40946	1.23862	3	25.6266	2.83797	3		84	6.16108	3.87902	3	12.4063	5.18802	3	28.6103	3.03417	3		84	0.725161	4.8489	3	2.14051	5.31337	3	4.60279	1.39204	3		84
	86	58.4859	1.88319	3		86	56.0078	4.71188	3		86	57.6625	1.69725	3		86	4.87404	2.60546	3	5.74333	2.39532	3	28.3131	3.01907	3		86	5.07053	1.67417	3	14.5995	3.59794	3	33.7348	4.49975	3		86	1.2166	4.01271	3	3.1458	3.3408	3	5.04688	0.766881	3		86
	88	59.3785	0.889511	3		88	55.9901	5.40414	3		88	56.7702	2.7844	3		88	4.72294	2.91713	3	8.63178	3.01516	3	31.07	3.85863	3		88	7.07232	1.20187	3	14.1513	5.42152	3	33.6419	4.01898	3		88	2.87037	3.36614	3	3.69593	0.941718	3	7.25585	2.1224	3		88
	90	61.1127	3.58228	3		90	57.8351	7.18724	3		90	53.6218	2.12359	3		90	5.98487	2.33372	3	9.82572	2.46003	3	33.1198	1.66209	3		90	6.53263	2.22208	3	15.7173	3.30541	3	38.6141	3.82019	3		90	2.60691	3.22036	3	1.96873	1.76135	3	5.77195	1.68451	3		90
Experiment 2
	Time (min)	200 nM WT BAK				Time (min)	200 nM M71A BAK				Time (min)	200 nM V74A BAK				Time (min)	200 nM L78A BAK			400 nM L78A BAK			800 nM L78A BAK				Time (min)	200 nM I81A BAK			400 nM I81A BAK			800 nM I81A BAK				Time (min)	200 nM I81R BAK			400 nM I81R BAK			800 nM I81R BAK				Time (min)
		Mean	SD	N			Mean	SD	N			Mean	SD	N			Mean	SD	N	Mean	SD	N	Mean	SD	N			Mean	SD	N	Mean	SD	N	Mean	SD	N			Mean	SD	N	Mean	SD	N	Mean	SD	N
	0	0	1.53866	3		0	0	1.24169	3		0	0	2.33969	3		0	0.636629	1.56332	3	0.824517	1.50641	3	0	1.37974	3		0	0.782561	1.66694	3	0.518059	1.47799	3	2.43524	5.06109	3		0	1.72691	1.95076	3	0.547683	2.17258	3	0	3.62137	3		0
	2	1.36195	1.26771	3		2	0.0308533	0.504032	3		2	4.48695	5.04489	3		2	2.94344	1.18248	3	1.28126	3.07971	3	1.02155	1.76235	3		2	1.72374	1.47887	3	1.5833	2.04481	3	0	1.55933	3		2	2.85337	2.09502	3	1.79079	1.92092	3	0.124464	2.92809	3		2
	4	2.08064	1.4616	3		4	4.75777	4.0492	3		4	10.0181	7.92843	3		4	3.49332	0.827618	3	0.341064	1.56228	3	1.78594	0.454973	3		4	2.80086	2.0569	3	1.5999	0.752116	3	4.10104	6.34419	3		4	2.70175	1.27481	3	2.30994	3.85405	3	0.746589	3.81502	3		4
	6	4.18551	1.13416	3		6	12.1208	8.862	3		6	15.4442	13.0656	3		6	2.45371	2.18185	3	2.08037	3.28561	3	1.64444	0.805065	3		6	2.90259	1.90721	3	1.93362	1.23023	3	3.11192	2.39607	3		6	3.18266	2.24685	3	2.85191	3.30144	3	0.565806	3.53584	3		6
	8	4.06553	2.29001	3		8	15.0943	9.67987	3		8	20.8681	11.6054	3		8	2.42443	0.701623	3	2.86038	3.17565	3	3.98363	1.22364	3		8	1.12992	2.03619	3	2.04631	1.29063	3	3.41645	2.31616	3		8	2.81156	0.197045	3	2.27982	3.87704	3	1.21004	2.51104	3		8
	10	4.44874	2.79714	3		10	22.2308	13.0395	3		10	31.0097	13.9791	3		10	4.58978	1.55163	3	2.70407	3.0783	3	4.47452	2.48866	3		10	0.389589	1.66072	3	1.74739	1.02769	3	3.66076	4.22283	3		10	2.73713	0.856799	3	2.12936	4.58583	3	1.32115	5.65349	3		10
	12	8.04376	4.26938	3		12	26.2004	11.9928	3		12	33.0611	9.4141	3		12	3.60603	2.60542	3	2.92276	3.03128	3	3.56718	2.25198	3		12	1.35283	0.992647	3	0.854662	1.49863	3	2.98446	3.44765	3		12	1.49414	2.25377	3	2.95099	3.08062	3	2.07776	4.78169	3		12
	14	14.0926	4.32767	3		14	31.0992	6.97765	3		14	42.6804	11.5428	3		14	2.80914	1.88205	3	2.40167	2.96866	3	5.53678	1.24554	3		14	2.6102	3.05454	3	4.04832	0.294932	3	5.83639	5.69015	3		14	2.42002	1.68593	3	2.91563	3.93292	3	1.42433	5.1008	3		14
	16	22.1953	2.98811	3		16	36.1815	6.18008	3		16	43.649	8.04875	3		16	3.88218	2.23411	3	2.3196	2.1822	3	3.15669	1.99054	3		16	4.22915	0.182848	3	1.18164	3.62617	3	6.61183	4.57201	3		16	3.51323	0.928818	3	3.43815	3.78948	3	3.01638	4.33435	3		16
	18	26.7458	4.81164	3		18	41.2117	6.04789	3		18	47.3447	4.57108	3		18	2.78802	0.624243	3	2.60609	3.71711	3	5.58548	2.12451	3		18	1.84765	1.15486	3	3.72602	1.63995	3	4.6144	3.02829	3		18	2.62979	1.97142	3	3.20233	4.09415	3	2.15672	4.73056	3		18
	20	29.9915	1.99891	3		20	41.3915	5.66027	3		20	48.7	2.99554	3		20	1.51077	2.43728	3	2.32501	4.37139	3	4.9149	2.7357	3		20	2.62422	0.948202	3	1.32192	3.37354	3	7.40668	8.09644	3		20	1.47834	0.85761	3	3.39971	4.82398	3	2.91704	3.83027	3		20
	22	34.6539	2.3314	3		22	42.1344	6.25946	3		22	49.1257	3.23618	3		22	3.43123	2.67223	3	2.91443	2.99409	3	2.67591	3.0727	3		22	1.86096	2.48141	3	0	3.04653	3	4.90459	3.25512	3		22	3.20742	1.47971	3	0.160256	4.59754	3	2.01923	4.22592	3		22
	24	36.6258	5.40791	3		24	47.0808	2.68119	3		24	49.5508	2.06465	3		24	2.78894	2.00268	3	1.37377	1.72863	3	4.00438	0.7535	3		24	0.375107	0.979892	3	3.14943	0.730812	3	5.33187	4.7301	3		24	0.879238	0.933648	3	0.740775	2.76099	3	0.593081	4.25557	3		24
	26	40.3284	5.75663	3		26	46.1384	3.95616	3		26	50.0326	4.31969	3		26	1.34129	1.8456	3	0	3.0934	3	5.41013	2.81085	3		26	1.39874	0.686864	3	3.00729	0.662592	3	7.76301	7.87095	3		26	1.36584	1.62645	3	0.507637	2.32485	3	0.446175	3.43826	3		26
	28	45.8234	4.60405	3		28	48.4928	2.23255	3		28	54.3464	5.7643	3		28	1.59869	2.18183	3	2.88804	4.80902	3	5.90865	0.94941	3		28	1.0086	2.18339	3	3.0752	1.62231	3	5.70849	4.1787	3		28	2.33457	2.41946	3	0.661263	4.10341	3	1.60457	4.2283	3		28
	30	46.9585	5.65829	3		30	51.2844	5.37507	3		30	53.1192	0.913267	3		30	0	2.47505	3	2.99407	4.18076	3	4.81847	1.84795	3		30	0.465802	1.17719	3	3.96967	0.754127	3	8.35856	2.79707	3		30	1.94514	0.897489	3	2.5857	3.73051	3	1.81609	5.62126	3		30
	32	50.1979	1.25389	3		32	53.4132	4.40348	3		32	56.8264	2.46179	3		32	2.10037	2.84432	3	4.32796	3.12028	3	5.95322	1.16468	3		32	0	3.62268	3	2.0822	3.38127	3	6.85412	3.49742	3		32	3.18028	2.19926	3	0.348401	3.76845	3	2.12167	4.88048	3		32
	34	49.6323	6.06951	3		34	50.8393	3.50038	3		34	57.7534	3.2367	3		34	1.54428	1.71423	3	3.12508	2.52775	3	6.11713	0.15658	3		34	1.19473	2.19012	3	1.39037	1.39883	3	8.52485	5.11107	3		34	2.16194	2.81169	3	0	1.64162	3	2.65786	3.62059	3		34
	36	50.9137	6.02544	3		36	53.457	2.4659	3		36	55.2144	2.54842	3		36	2.22768	1.29674	3	3.62484	2.94653	3	4.02587	1.58751	3		36	1.65847	1.28205	3	3.44373	0.907597	3	8.5511	8.65063	3		36	0	0.435627	3	1.21011	4.81886	3	0.836505	4.50661	3		36
	38	52.7741	4.91983	3		38	53.1576	1.16638	3		38	56.688	3.23916	3		38	1.83757	0.709155	3	1.46089	1.7981	3	6.34496	1.22829	3		38	1.10203	1.38754	3	2.42549	0.6048	3	8.30979	5.94189	3		38	2.90168	1.62737	3	1.63396	3.60733	3	1.66213	5.2738	3		38
	40	56.6709	6.26087	3		40	54.525	2.36998	3		40	56.8328	4.75334	3		40	1.83089	1.42264	3	4.57722	2.49003	3	6.67114	1.2283	3		40	2.22543	2.29627	3	2.62513	4.10186	3	9.46646	7.94011	3		40	1.64791	1.83625	3	1.7543	4.67389	3	1.50369	3.45923	3		40
	42	60.037	4.44406	3		42	60.202	1.71263	3		42	60.037	1.90437	3		42	1.16178	1.17942	3	4.35791	2.35758	3	6.42716	0.798857	3		42	0.540999	1.13676	3	1.42106	2.2589	3	8.6136	4.66204	3		42	1.55621	2.49094	3	2.64605	5.61456	3	3.57143	3.8734	3		42
	44	55.5488	5.93988	3		44	53.4774	2.54349	3		44	53.6087	3.90105	3		44	2.31591	1.14092	3	2.0014	1.94668	3	7.08289	1.35882	3		44	1.51015	3.91941	3	3.09308	1.72794	3	8.01601	2.41221	3		44	1.54665	1.11351	3	0.320395	3.77468	3	1.24009	5.62484	3		44
	46	63.4406	5.69925	3		46	57.0298	3.74206	3		46	57.8859	3.95393	3		46	1.88631	3.62266	3	4.03701	4.94248	3	7.52491	0.376443	3		46	1.9397	0.653415	3	2.81167	3.61184	3	5.542	4.28999	3		46	2.37009	2.14378	3	1.49642	6.02868	3	2.90387	4.31511	3		46
	48	59.5872	2.59199	3		48	57.5702	1.06909	3		48	56.9895	2.4785	3		48	2.38887	0.519608	3	4.40056	2.65622	3	7.17186	0.652761	3		48	1.78904	2.81245	3	3.44448	2.99566	3	6.99636	2.2482	3		48	1.95731	0.690551	3	2.23115	3.39689	3	3.56221	5.93841	3		48
	50	58.2409	5.19389	3		50	57.9547	1.91067	3		50	56.7772	2.13603	3		50	5.57029	0.569038	3	4.58019	4.07602	3	7.81574	0.300944	3		50	1.42343	2.78602	3	2.30848	3.49159	3	9.25493	6.01502	3		50	0.65711	1.68613	3	0.893296	0.650091	3	1.0453	2.33372	3		50
	52	59.0056	3.54439	3		52	57.4797	2.5201	3		52	57.4384	2.09694	3		52	2.77874	1.16963	3	2.90752	3.00263	3	8.48977	2.09547	3		52	2.31066	1.30644	3	3.90807	1.73622	3	9.48041	4.53621	3		52	1.2561	1.14353	3	1.09736	2.43099	3	3.12874	5.66972	3		52
	54	62.9913	5.17996	3		54	60.2567	3.59974	3		54	55.046	2.20622	3		54	3.2315	1.67665	3	6.71426	3.62189	3	8.2019	1.09351	3		54	2.69416	1.25953	3	2.92054	0.924576	3	10.0602	3.24649	3		54	2.30549	1.08348	3	1.53073	4.22697	3	1.94159	4.82565	3		54
	56	61.9394	4.92071	3		56	56.4907	3.36908	3		56	57.5622	3.27118	3		56	4.78264	0.910272	3	5.27324	5.34715	3	10.0585	2.4154	3		56	2.30081	1.26493	3	4.70394	1.54583	3	14.4975	7.7222	3		56	3.98257	1.05501	3	0.893206	4.28312	3	2.13112	3.89886	3		56
	58	55.807	7.96776	3		58	57.1234	2.4471	3		58	56.9869	3.28684	3		58	2.13004	1.77539	3	5.00387	4.3364	3	10.2397	3.14723	3		58	3.40433	3.4514	3	4.03882	0.848292	3	10.7142	6.10009	3		58	1.42173	0.740895	3	2.02405	4.65696	3	2.55165	3.77429	3		58
	60	61.4007	4.21191	3		60	59.9197	5.25505	3		60	60.155	4.97686	3		60	1.32228	0.917531	3	5.62976	4.23793	3	10.3047	3.3369	3		60	3.22122	1.57257	3	5.22744	4.1772	3	12.6086	4.81984	3		60	1.7904	1.40207	3	2.03145	3.02193	3	5.14885	5.32939	3		60
	62	60.0441	5.56589	3		62	55.9614	4.07714	3		62	56.575	2.59353	3		62	1.76031	1.64248	3	2.48171	2.45017	3	11.1842	3.93796	3		62	2.70524	0.461962	3	5.14377	1.16954	3	12.6143	4.87337	3		62	0.886988	3.67361	3	2.82531	3.99718	3	2.9389	3.26907	3		62
	64	60.1756	6.35988	3		64	59.4566	0.939984	3		64	58.702	1.14124	3		64	3.9864	2.34202	3	3.24674	5.67501	3	10.3138	0.790583	3		64	3.8748	2.15148	3	1.65062	0.425766	3	14.8685	3.40274	3		64	0.735449	1.17317	3	2.24851	2.84049	3	3.7522	2.50034	3		64
	66	64.0205	3.92129	3		66	61.0583	3.49581	3		66	60.3409	3.11096	3		66	3.63977	2.61108	3	5.44779	2.29337	3	12.6193	0.268482	3		66	3.77155	1.80041	3	5.5374	1.92629	3	16.1536	1.94663	3		66	0.385643	2.15365	3	2.41143	5.5192	3	4.23278	4.36221	3		66
	68	63.363	3.98954	3		68	60.8356	1.68535	3		68	58.1948	1.36688	3		68	1.84114	1.93522	3	4.94774	2.92173	3	12.9172	2.64966	3		68	1.58381	3.34317	3	6.70398	0.478391	3	17.4457	5.83861	3		68	1.39994	0.54525	3	3.93373	4.83113	3	4.76213	5.22863	3		68
	70	65.5291	4.73324	3		70	59.0705	3.69268	3		70	60.5935	3.79497	3		70	2.29865	3.00645	3	6.8047	3.5306	3	14.2683	2.34267	3		70	2.84606	4.73776	3	5.63637	1.22416	3	15.2086	3.61513	3		70	1.43708	1.50915	3	3.01763	3.36883	3	4.03647	4.35394	3		70
	72	63.3592	3.90569	3		72	63.5841	0.79437	3		72	60.0319	3.80414	3		72	4.18799	1.43594	3	3.97668	2.92161	3	14.3435	0.295904	3		72	3.47259	2.59587	3	6.1636	2.86675	3	17.5692	5.40306	3		72	3.20651	1.24483	3	2.39978	4.912	3	3.82062	4.30977	3		72
	74	65.2346	5.3523	3		74	59.2768	1.72044	3		74	63.3255	1.69558	3		74	2.43425	1.09204	3	6.94847	3.11844	3	16.6479	0.938628	3		74	2.92539	2.50991	3	4.42834	2.98748	3	18.2179	5.51999	3		74	1.89378	2.33341	3	1.97112	4.10442	3	3.93287	4.51361	3		74
	76	63.8313	5.56189	3		76	60.7948	3.16055	3		76	61.1574	3.73569	3		76	3.25464	1.19676	3	6.5198	3.98658	3	16.0734	0.71327	3		76	3.16263	2.06965	3	7.01141	3.3926	3	24.0549	7.88315	3		76	3.62763	1.61976	3	3.20642	4.09236	3	6.07208	4.213	3		76
	78	62.2291	4.45825	3		78	60.6954	2.96539	3		78	58.3373	1.83713	3		78	4.08247	1.8417	3	5.86701	3.58988	3	18.5647	1.96853	3		78	3.84911	1.48156	3	8.51087	1.49629	3	21.3074	6.92681	3		78	3.37492	0.8245	3	1.60413	4.00682	3	4.52999	5.41721	3		78
	80	62.1666	7.50842	3		80	59.6357	2.19153	3		80	58.6163	1.53055	3		80	3.95736	0.196462	3	6.09759	3.59768	3	18.6352	0.953913	3		80	5.16694	3.178	3	7.59438	2.0042	3	20.4109	7.07234	3		80	1.51169	1.04806	3	4.02802	3.51311	3	5.45009	2.85545	3		80
	82	61.8964	5.50002	3		82	58.9081	4.10189	3		82	59.3139	2.54664	3		82	3.26984	3.76272	3	6.54514	3.9761	3	22.6273	2.98842	3		82	4.83664	2.84031	3	11.1256	1.29403	3	25.2159	7.05245	3		82	3.79348	0.801161	3	3.55518	3.87944	3	6.15236	5.79588	3		82
	84	59.8448	8.16608	3		84	58.1727	1.79159	3		84	59.842	3.369	3		84	5.00054	1.4684	3	8.19623	2.79122	3	22.6973	2.69014	3		84	5.99903	2.80565	3	11.4542	5.07138	3	26.9347	10.4626	3		84	3.25591	2.27577	3	2.11889	2.34751	3	4.61678	5.13332	3		84
	86	64.2972	4.03188	3		86	62.8416	1.52583	3		86	60.9904	2.83198	3		86	6.67052	3.37064	3	8.02994	3.78895	3	25.1658	0.377357	3		86	3.79207	2.97248	3	11.789	7.07376	3	27.5489	5.15877	3		86	3.98369	1.19041	3	3.55902	3.05967	3	7.67783	6.60704	3		86
	88	63.0085	6.12132	3		88	59.7022	1.15462	3		88	55.7732	3.54521	3		88	2.92654	0.39605	3	8.06015	4.93705	3	23.5232	0.9915	3		88	4.84421	3.60094	3	11.8062	3.93189	3	29.4737	4.86019	3		88	4.11776	2.06078	3	4.58917	5.3226	3	5.66162	2.80093	3		88
	90	68.6924	6.2794	3		90	68.1895	2.35124	3		90	62.5333	3.88544	3		90	3.60697	1.58144	3	7.16284	4.00522	3	29.1866	2.82923	3		90	5.69423	0.79031	3	11.8834	2.29397	3	30.7413	6.20264	3		90	3.09771	0.630682	3	3.01424	3.73809	3	6.94448	4.84251	3		90
Experiment 3
	Time (min)	200 nM WT BAK				Time (min)	200 nM M71A BAK				Time (min)	200 nM V74A BAK				Time (min)	200 nM L78A BAK			400 nM L78A BAK			800 nM L78A BAK				Time (min)	200 nM I81A BAK			400 nM I81A BAK			800 nM I81A BAK				Time (min)	200 nM I81R BAK			400 nM I81R BAK			800 nM I81R BAK				Time (min)
		Mean	SD	N			Mean	SD	N			Mean	SD	N			Mean	SD	N	Mean	SD	N	Mean	SD	N			Mean	SD	N	Mean	SD	N	Mean	SD	N			Mean	SD	N	Mean	SD	N	Mean	SD	N
	0	0	0.624853	3		0	0	6.22806	3		0	0	2.30743	3		0	1.02075	0.398819	3	0.876459	1.56364	3	0	0.577386	3		0	0	0.539805	3	1.0831	0.689865	3	0	2.09168	3		0	0.187725	0.90285	3	0.0399784	0.782193	3	0.199892	1.66888	3		0
	2	1.9652	0.156684	3		2	3.07846	4.89379	3		2	0.628864	3.28423	3		2	2.12723	0.846583	3	1.05048	1.08017	3	1.39391	0.12861	3		2	1.85451	0.553211	3	2.49894	1.94222	3	0.212117	2.62448	3		2	1.71766	2.18521	3	0.0994146	0.922467	3	1.7821	3.74739	3		2
	4	1.35687	1.83455	3		4	4.54142	4.4681	3		4	2.72485	2.37078	3		4	1.02194	1.26476	3	1.9291	0.544842	3	2.59348	1.03808	3		4	2.6023	0.947897	3	1.88055	1.56993	3	3.08348	3.71653	3		4	1.90005	2.97488	3	0.930233	1.34147	3	2.05839	0.865358	3		4
	6	2.58434	2.81681	3		6	4.46323	6.93845	3		6	3.19434	1.52763	3		6	2.14705	1.88215	3	2.54962	1.94761	3	3.42618	1.68991	3		6	2.53014	1.84229	3	1.63842	0.867558	3	2.90241	0.994191	3		6	2.52495	2.23243	3	1.98566	0.47094	3	2.04558	4.08678	3		6
	8	3.05001	2.7416	3		8	6.72218	5.5715	3		8	6.87655	3.36537	3		8	2.08599	0.499789	3	1.69033	0.507816	3	3.32132	2.06161	3		8	2.16952	0.675111	3	0.373676	0.478119	3	3.46419	0.671549	3		8	3.5518	1.66396	3	1.78612	0.996312	3	2.34811	3.22901	3		8
	10	4.20024	1.82379	3		10	13.8242	5.08692	3		10	10.1786	1.84978	3		10	3.48945	1.44204	3	2.72803	1.48536	3	3.0344	1.64502	3		10	1.8675	1.15404	3	1.8292	0.990083	3	1.18267	1.32952	3		10	3.58449	0.841816	3	2.31448	0.17516	3	2.48308	3.21553	3		10
	12	6.81169	3.78257	3		12	19.0943	9.04744	3		12	17.969	2.18559	3		12	1.9868	0.515772	3	3.35749	2.18504	3	1.79527	1.23395	3		12	3.04366	2.00373	3	2.05833	0.785723	3	1.64067	0.347123	3		12	0.953909	1.14597	3	2.07706	0.912249	3	3.36725	2.02739	3		12
	14	9.79513	1.78487	3		14	23.7603	6.0666	3		14	25.3957	2.98538	3		14	2.41499	1.45925	3	3.66447	3.39759	3	4.26945	1.16192	3		14	4.27933	0.47843	3	1.96805	2.42061	3	2.70143	1.88757	3		14	2.64632	1.8667	3	2.14472	1.08756	3	1.82359	2.56379	3		14
	16	13.8572	6.19617	3		16	30.3469	9.37542	3		16	33.1666	3.96835	3		16	1.45659	1.0959	3	2.01072	1.03834	3	1.92025	1.63694	3		16	1.28921	0.994841	3	1.03363	1.73355	3	1.81621	0.480003	3		16	1.78872	0.710558	3	1.71496	1.84709	3	3.12334	2.45691	3		16
	18	20.799	6.99335	3		18	34.4113	8.58704	3		18	38.002	3.33868	3		18	3.15453	3.3632	3	2.45405	4.34724	3	4.14179	2.34075	3		18	2.09675	0.976277	3	0.427813	0.970572	3	2.55747	1.19221	3		18	3.90271	1.47539	3	1.60941	0.402796	3	4.00529	1.06267	3		18
	20	24.4388	3.32015	3		20	41.1306	11.0885	3		20	41.234	5.91621	3		20	2.30016	1.87034	3	2.24833	3.5526	3	5.1408	1.37037	3		20	3.46504	1.17854	3	0.278882	0.829241	3	2.14467	0.896376	3		20	3.81902	1.95803	3	2.55877	0.659134	3	0	2.39348	3		20
	22	30.5077	4.46888	3		22	42.8388	10.5243	3		22	46.2926	4.48739	3		22	3.32309	1.45412	3	2.91669	2.57289	3	4.21767	2.24676	3		22	3.29583	1.87103	3	2.51276	2.23719	3	2.71101	1.66382	3		22	1.7279	3.46939	3	1.90918	0.99159	3	1.23224	2.79047	3		22
	24	29.1559	6.41545	3		24	45.1628	9.54395	3		24	45.5865	5.29938	3		24	0.373516	0.495042	3	3.09302	1.86395	3	3.12628	1.13136	3		24	1.82921	1.33995	3	2.36646	1.3228	3	2.45088	2.18492	3		24	2.05133	1.19728	3	2.21257	2.46938	3	2.43875	0.953694	3		24
	26	34.3895	3.85468	3		26	50.2135	14.1781	3		26	47.9982	4.15475	3		26	2.4637	2.88305	3	2.38904	5.36371	3	3.70714	0.409135	3		26	1.78406	1.36555	3	0.697662	0.524799	3	3.68139	1.07717	3		26	2.92792	3.11298	3	0.792828	1.55016	3	0.0554257	1.66748	3		26
	28	41.8062	5.90635	3		28	52.9314	13.0058	3		28	51.3183	5.854	3		28	1.51448	0.954009	3	3.15169	0.658238	3	4.48208	1.87403	3		28	2.45214	1.53461	3	0.908198	1.79652	3	4.50417	2.33598	3		28	2.99875	2.6943	3	0.876664	2.57491	3	2.74595	3.77067	3		28
	30	39.4751	3.48776	3		30	51.8118	11.718	3		30	53.2278	3.95279	3		30	1.33494	0.204644	3	2.19096	0.621924	3	2.88041	1.33891	3		30	2.3506	0.925309	3	2.03827	1.13362	3	2.30433	2.97953	3		30	0.240505	0.864871	3	0.971544	2.0491	3	2.59555	4.05069	3		30
	32	38.244	6.22729	3		32	52.556	12.9131	3		32	51.8681	2.67061	3		32	1.78146	1.56822	3	1.5898	1.83415	3	4.95122	1.19871	3		32	1.38831	2.57951	3	1.17945	2.26308	3	2.61444	0.273477	3		32	0	1.12242	3	0.903749	0.690349	3	1.83346	0.863635	3		32
	34	38.6253	3.58263	3		34	52.0824	11.3701	3		34	51.9187	6.07629	3		34	1.20066	1.55528	3	1.54072	1.52943	3	4.89157	0.821712	3		34	1.56164	0.738008	3	1.22159	0.800901	3	4.88373	3.14944	3		34	1.14233	1.77218	3	2.87648	1.73285	3	3.79401	1.90846	3		34
	36	44.3009	3.45665	3		36	56.1458	12.4698	3		36	55.755	6.69597	3		36	1.55731	2.44784	3	0	2.27719	3	4.67193	2.40484	3		36	0.714501	4.14165	3	1.62524	1.86283	3	2.60139	0.579755	3		36	1.24093	3.36573	3	0.761103	0.907319	3	2.15804	2.83279	3		36
	38	44.0245	4.10971	3		38	59.5302	12.1469	3		38	54.1765	2.96755	3		38	0.408245	1.14777	3	0.754365	0.0855863	3	5.29165	1.00312	3		38	2.46056	0.649616	3	0	1.24455	3	2.68022	0.80207	3		38	0.317223	1.23127	3	0.898022	1.159	3	2.20424	1.53247	3		38
	40	46.4016	4.73091	3		40	59.167	15.1746	3		40	58.2853	7.88724	3		40	2.33274	0.896836	3	0.428003	2.21682	3	3.8295	3.39236	3		40	1.17388	0.968968	3	0.973644	2.46307	3	4.46024	0.954694	3		40	0.861217	0.929676	3	1.10123	1.43878	3	2.67071	1.95408	3		40
	42	49.867	7.21269	3		42	59.7046	16.5359	3		42	60.7939	5.41555	3		42	1.41278	1.14273	3	2.2513	1.12459	3	6.37022	1.99952	3		42	1.21459	1.18136	3	3.22195	2.34463	3	4.33236	1.40603	3		42	0.53539	2.79071	3	1.04484	1.36335	3	2.88214	2.46413	3		42
	44	47.9118	5.84529	3		44	60.2264	12.9474	3		44	56.9958	7.68574	3		44	1.19362	1.1456	3	2.65114	1.72449	3	4.83258	0.840213	3		44	1.10646	1.03386	3	1.99017	1.22065	3	4.40646	2.81183	3		44	0.956243	2.56993	3	2.41314	0.195687	3	3.48453	3.00391	3		44
	46	45.1141	5.96252	3		46	55.5106	13.8503	3		46	55.6489	3.75824	3		46	1.60884	0.765601	3	2.53936	0.896336	3	6.57982	0.417447	3		46	1.36641	1.06067	3	3.62906	1.61889	3	5.5342	2.63108	3		46	0.383755	1.41258	3	2.57092	1.40255	3	3.36433	3.61443	3		46
	48	52.7448	4.67362	3		48	61.5422	14.7232	3		48	62.6685	6.10043	3		48	0	2.12441	3	3.15037	1.72066	3	7.08182	0.938841	3		48	1.10535	0.84254	3	1.53376	2.80933	3	3.48647	1.49842	3		48	1.23792	1.61172	3	0.555091	2.09796	3	3.91815	2.46177	3		48
	50	47.1666	8.76415	3		50	61.0379	16.2174	3		50	61.5802	5.72713	3		50	1.89802	1.62271	3	2.96505	1.38575	3	5.95178	1.78147	3		50	1.8643	1.04077	3	0.975504	2.01894	3	7.36325	0.991941	3		50	0.908272	1.89034	3	0.96605	1.00369	3	3.10153	1.6528	3		50
	52	52.8044	3.5339	3		52	59.7135	11.8634	3		52	56.859	3.16899	3		52	0.560354	1.58101	3	2.33685	2.8864	3	8.65246	2.62975	3		52	2.75528	1.57342	3	4.2675	2.1142	3	7.99423	3.1013	3		52	0.878142	4.67772	3	0	1.69879	3	2.73282	2.04849	3		52
	54	51.2519	4.38583	3		54	64.0899	13.1602	3		54	60.6776	1.72397	3		54	0.716951	2.80806	3	2.94638	2.08835	3	7.35121	2.70384	3		54	2.11894	1.00563	3	4.52023	1.74453	3	7.42241	0.83675	3		54	3.07791	3.25333	3	1.70704	0.550889	3	1.53061	2.06964	3		54
	56	49.0874	3.48357	3		56	62.0172	16.721	3		56	56.3135	5.23117	3		56	2.24049	1.61825	3	3.32679	3.60971	3	7.89748	2.41844	3		56	4.04452	1.60794	3	3.99845	2.0356	3	8.97408	2.28261	3		56	2.58097	2.36701	3	2.3069	1.97887	3	3.50564	1.32989	3		56
	58	52.5328	4.00444	3		58	63.6241	15.8341	3		58	60.9682	6.82876	3		58	0.630043	2.51831	3	1.2092	0.0167887	3	8.68006	2.23946	3		58	2.00402	3.45158	3	5.53469	2.23077	3	10.0128	1.43976	3		58	0.833795	1.11354	3	0.344603	0.521339	3	3.4629	1.60954	3		58
	60	54.2256	7.67143	3		60	65.7131	20.6604	3		60	60.4461	13.2776	3		60	2.50429	0.200988	3	4.04253	0.834887	3	9.43335	0.0561755	3		60	1.52435	0.117191	3	4.77227	2.61453	3	10.8859	1.62994	3		60	0.688942	2.07893	3	2.23142	1.57048	3	4.38524	4.55749	3		60
	62	53.2957	3.49862	3		62	63.2828	15.2899	3		62	60.3313	6.89292	3		62	2.18673	0.487063	3	2.83538	2.21224	3	8.88943	1.62888	3		62	3.35627	0.807263	3	1.87469	1.43971	3	10.1572	0.788985	3		62	1.80482	3.01658	3	1.00723	1.65933	3	2.41205	1.46305	3		62
	64	57.5681	1.53401	3		64	67.0141	17.2506	3		64	63.2612	8.08418	3		64	0.939253	1.64078	3	2.36236	1.8593	3	8.42279	0.539424	3		64	3.07189	3.0406	3	5.07441	1.50688	3	10.8421	1.82019	3		64	1.80825	3.6372	3	2.25789	1.29163	3	4.65842	1.98304	3		64
	66	53.8731	4.9501	3		66	62.6465	15.5436	3		66	59.4688	2.82094	3		66	1.85647	1.73364	3	3.31294	0.314916	3	10.3412	0.822416	3		66	4.10118	2.94556	3	4.8	0.830315	3	11.7459	2.71252	3		66	2.30598	2.34332	3	1.78274	0.666983	3	6.10067	3.04261	3		66
	68	57.236	5.45961	3		68	70.3664	17.1988	3		68	66.7084	9.9564	3		68	1.46547	1.38974	3	3.83434	2.09322	3	11.2117	1.1318	3		68	3.58175	0.616222	3	5.91876	1.65472	3	14.748	1.12529	3		68	3.11936	4.4254	3	1.24082	1.28044	3	7.12856	1.34387	3		68
	70	51.6868	3.32316	3		70	61.5167	15.2124	3		70	55.7839	4.10148	3		70	2.84411	1.3851	3	3.41706	1.56193	3	12.6874	0.630376	3		70	3.65541	0.922966	3	5.36279	1.10406	3	16.1319	1.08703	3		70	0.660058	1.38684	3	1.90631	2.00522	3	5.61883	4.06744	3		70
	72	55.9781	4.41933	3		72	64.7808	15.3507	3		72	58.6922	6.64865	3		72	0.833715	0.782253	3	4.46977	1.91792	3	13.3491	2.04336	3		72	2.47705	0.929983	3	6.72032	1.82512	3	16.4598	3.28821	3		72	2.52511	0.653733	3	0.681379	1.86547	3	5.27656	3.01536	3		72
	74	53.5619	4.76527	3		74	65.8413	15.48	3		74	61.8663	12.0497	3		74	2.72612	0.507789	3	5.91394	1.22351	3	16.0454	1.54463	3		74	2.59383	0.588588	3	5.40295	3.63164	3	20.4472	0.914858	3		74	2.13568	2.3215	3	3.95818	2.55607	3	6.65897	4.96576	3		74
	76	52.1493	5.11141	3		76	66.5116	13.8342	3		76	61.0693	5.79426	3		76	4.36864	1.43196	3	4.61677	1.58593	3	14.7401	2.23107	3		76	5.78726	1.3727	3	7.39636	2.85809	3	20.57	1.78887	3		76	1.54579	2.42214	3	2.61739	2.10145	3	4.52813	4.1302	3		76
	78	54.3497	4.66247	3		78	64.5156	15.2365	3		78	60.2757	8.37253	3		78	2.11018	0.885855	3	3.62234	1.3198	3	15.8022	1.11851	3		78	2.84109	1.52413	3	4.5385	1.89931	3	16.8814	1.66007	3		78	1.58033	1.27447	3	3.38392	0.797704	3	6.38906	1.48759	3		78
	80	57.2445	2.39812	3		80	68.8875	16.1488	3		80	64.4458	5.95974	3		80	3.33788	0.269793	3	5.09777	3.10156	3	16.6439	0.417512	3		80	5.16371	1.24537	3	6.04138	0.503252	3	22.2692	2.5664	3		80	2.41053	3.5757	3	3.46267	1.43752	3	6.45113	4.41602	3		80
	82	55.3486	6.66922	3		82	66.8148	19.9709	3		82	66.2509	8.69599	3		82	4.53544	0.490398	3	4.04836	2.90932	3	20.1635	2.20493	3		82	3.90151	1.41959	3	9.64363	0.881827	3	23.7737	0.377378	3		82	0.696148	2.17587	3	2.7945	2.24238	3	5.92097	3.04543	3		82
	84	57.5978	5.33491	3		84	65.2218	15.6663	3		84	62.8887	8.90012	3		84	3.023	1.6429	3	5.03666	2.15117	3	22.0398	2.36532	3		84	5.9305	0.218612	3	10.3169	3.19775	3	26.7927	3.93678	3		84	2.6561	4.85727	3	3.6075	1.19069	3	7.30061	3.34559	3		84
	86	57.6514	4.61967	3		86	65.3296	14.7704	3		86	63.0194	4.81349	3		86	2.29834	1.92899	3	6.52093	0.562586	3	21.0171	1.35245	3		86	3.66612	1.12265	3	10.7435	2.23321	3	25.0947	3.11756	3		86	2.77884	1.84663	3	2.20052	0.68695	3	7.63822	0.897896	3		86
	88	53.6223	2.35762	3		88	64.0544	14.1374	3		88	59.1784	2.94671	3		88	2.61301	1.54038	3	6.86913	3.17686	3	24.5768	2.02537	3		88	6.11115	0.971401	3	12.0154	2.16249	3	29.5435	1.94011	3		88	2.2271	2.04379	3	2.37987	1.55994	3	9.3524	2.92495	3		88
	90	55.0826	4.37532	3		90	60.9968	16.8414	3		90	58.9147	7.75797	3		90	2.77352	2.01417	3	7.83403	1.52228	3	25.9299	1.67847	3		90	4.10966	1.06154	3	11.5757	1.08975	3	28.0983	2.45259	3		90	2.30034	1.9101	3	1.57848	0.865647	3	7.78893	1.92389	3		90
Supplementary Figure 3d
		[WT BAK] (50 nM) + [BAK BH3 peptides] (0.1-50 µM)				AUC data from Figure S4a were used to obtain EC50 values in Figure S4b
		BAK+DMSO			BAK+WT BAK BH3 (0.1 µM)			BAK+M71A BAK BH3 (0.1 µM)			BAK+V74A BAK BH3 (0.1 µM)			BAK+WT BAK BH3 #1 (1.0 µM)			BAK+M71A BAK BH3 (1.0 µM)			BAK+V74A BAK BH3 (1.0 µM)			BAK+WT BAK BH3 (10.0 µM)			BAK+M71A BAK BH3 (10.0 µM)			BAK+V74A BAK BH3 (10.0 µM)			BAK+WT BAK BH3 (50.0 µM)			BAK+M71A BAK BH3 (50.0 µM)			BAK+V74A BAK BH3 (50.0 µM)
		Mean	Standard Deviation	N	Mean	Standard Deviation	N	Mean	Standard Deviation	N	Mean	Standard Deviation	N	Mean	Standard Deviation	N	Mean	Standard Deviation	N	Mean	Standard Deviation	N	Mean	Standard Deviation	N	Mean	Standard Deviation	N	Mean	Standard Deviation	N	Mean	Standard Deviation	N	Mean	Standard Deviation	N	Mean	Standard Deviation	N
	AUC for Experiment-1	6.97144	3.37964	3	24.277	3.54269	3	25.5762	2.95763	3	29.6631	1.82547	3	31.5878	2.87033	3	30.0708	2.4648	3	32.9323	1.30353	3	38.1013	3.35893	3	28.9992	3.06621	3	33.458	2.69872	3	32.4758	3.50949	3	35.0735	2.5373	3	39.4679	1.23444	3
	AUC for Experiment-2	8.26097	2.71136	3	30.7223	3.16799	3	26.3403	2.75231	3	30.4272	1.46968	3	34.2387	2.54601	3	33.2548	3.5849	3	35.604	1.33505	3	37.6016	1.94438	3	40.1319	2.74805	3	42.6527	2.51522	3	34.2196	1.53144	3	33.8511	1.4222	3	36.2318	1.08095	3
		[WT BAK] (50 nM) + [BAK BH3 peptides] (50 μM )
		WT BAK			I81R(3)			I85R(4)
		Mean	Standard Deviation	N	Mean	Standard Deviation	N	Mean	Standard Deviation	N
	AUC for Experiment-1	18.3937	1.32151	3	7.53468	1.00623	3	7.91645	1.69856	3
	AUC for Experiment-2	17.0924	1.39427	3	5.25794	1.17545	3	2.78011	1.13535	3
	AUC for Experiment-3	18.8011	1.72659	3	7.5581	1.38113	3	4.58227	1.5273	3
Supplementary Figure 3e
		[BAK] (50 nM) + [WT BID BH3 peptides] (0.1-50 µM)
		WT BAK+DMSO			V74A BAK+DMSO			D83A BAK+DMSO			WT BAK+[BID BH3] (0.1 µM)			V74A BAK+[BID BH3] (0.1 µM)			D83A BAK+[BID BH3] (0.1 µM)			WT BAK+[BID BH3] (1.0 µM)			V74A BAK+[BID BH3] (1.0 µM)			D83A BAK+[BID BH3] (1.0 µM)			WT BAK+[BID BH3] (10.0 µM)			V74A BAK+[BID BH3] (10.0 µM)			D83A BAK+[BID BH3] (10.0 µM)			WT BAK+[BID BH3] (50.0 µM)			V74A BAK+[BID BH3] (50.0 µM)			D83A BAK+[BID BH3] (50.0 µM)
		Mean	Standard Deviation	N	Mean	Standard Deviation	N	Mean	Standard Deviation	N	Mean	Standard Deviation	N	Mean	Standard Deviation	N	Mean	Standard Deviation	N	Mean	Standard Deviation	N	Mean	Standard Deviation	N	Mean	Standard Deviation	N	Mean	Standard Deviation	N	Mean	Standard Deviation	N	Mean	Standard Deviation	N	Mean	Standard Deviation	N	Mean	Standard Deviation	N	Mean	Standard Deviation	N
	AUC for Experiment-1	0	0	3	0	0	3	0	0	3	1.38544	2.10569	3	6.35527	1.79334	3	1.17844	1.72261	3	9.51745	2.07382	3	14.6623	1.37627	3	1.07467	2.59823	3	17.1881	2.72034	3	19.46	1.53077	3	16.4168	1.95987	3	17.3782	2.3589	3	20.5068	2.04234	3	24.6299	1.77733	3
	AUC for Experiment-2	0	0	3	0	0	3	0	0	3	1.8131	1.76139	3	2.46501	1.15635	3	0.167858	1.29764	3	2.91692	2.66459	3	6.96215	2.48073	3	1.8673	2.09522	3	8.88016	2.26717	3	13.1547	2.22559	3	16.3966	1.2548	3	8.89224	2.11936	3	13.2857	1.56772	3	22.5326	1.33853	3
		[BAK] (50 nM) + [WT BAK BH3 peptides] (0.1-50 µM)
		WT BAK+DMSO			V74A BAK+DMSO			D83A BAK+DMSO			WT BAK+[BAK BH3] (0.1 µM)			V74A BAK+[BAK BH3] (0.1 µM)			D83A BAK+[BAK BH3] (0.1 µM)			WT BAK+[BAK BH3] (1.0 µM)			V74A BAK+[BAK BH3] (1.0 µM)			D83A BAK+[BAK BH3] (1.0 µM)			WT BAK+[BAK BH3] (10.0 µM)			V74A BAK+[BAK BH3] (10.0 µM)			D83A BAK+[BAK BH3] (10.0 µM)			WT BAK+[BAK BH3] (50.0 µM)			V74A BAK+[BAK BH3] (50.0 µM)			D83A BAK+[BAK BH3] (50.0 µM)
		Mean	Standard Deviation	N	Mean	Standard Deviation	N	Mean	Standard Deviation	N	Mean	Standard Deviation	N	Mean	Standard Deviation	N	Mean	Standard Deviation	N	Mean	Standard Deviation	N	Mean	Standard Deviation	N	Mean	Standard Deviation	N	Mean	Standard Deviation	N	Mean	Standard Deviation	N	Mean	Standard Deviation	N	Mean	Standard Deviation	N	Mean	Standard Deviation	N	Mean	Standard Deviation	N
	AUC for Experiment-1	0	0	3	0	0	3	0	0	3	5.42549	2.23903	3	11.4413	2.01871	3	1.18873	1.96588	3	9.5143	2.53799	3	16.4342	2.50708	3	2.49923	1.47954	3	14.343	2.1748	3	16.6901	1.7042	3	13.0803	1.653	3	14.3601	2.96476	3	15.1338	2.57091	3	16.5922	2.2098	3
	AUC for Experiment-2	0	0	3	0	0	3	0	0	3	4.34827	1.56593	3	8.4463	1.40105	3	2.40307	1.55697	3	5.13708	2.04377	3	10.6636	1.2983	3	3.34381	1.56831	3	9.8983	1.26327	3	13.3675	1.10156	3	13.501	1.10127	3	5.80569	2.04818	3	6.06592	2.11859	3	17.0564	2.00755	3
Supplementary Figure 3f
		WT			M71A			V74A			L78A			I81A			I81R			D83A			I85A			I85R			Y89A			F93A
		Mean	SD	N	Mean	SD	N	Mean	SD	N	Mean	SD	N	Mean	SD	N	Mean	SD	N	Mean	SD	N	Mean	SD	N	Mean	SD	N	Mean	SD	N	Mean	SD	N
	Tm for Experiment-1	72.3014	0.644682	4	72.3279	0.214048	4	71.4977	0.507149	4	78.9134	0.163055	4	63.2388	0.636967	4	73.7219	0.673393	4	68.1321	0.985051	4	75.5345	0.126328	4	76.8771	1.66224	4	77.2789	0.246593	4	78.8676	0.300031	4
	Tm for Experiment-2	71.8736	0.435606	4	71.9848	0.148624	4	71.467	0.417605	4	79.0358	0.366785	4	63.0202	0.206816	4	73.3611	1.77589	4	68.1503	0.431141	4	75.5313	0.10715	4	76.6045	0.296435	4	77.5324	0.726226	4	78.91	0.158513	4
	Tm for Experiment-3	71.992	0.199274	4	72.0186	0.142567	4	71.2083	0.377374	4	79.1906	0.333194	4	62.8544	0.301547	4	74.2075	0.535081	4	68.1183	0.227787	4	75.5114	0.251984	4	76.9621	0.471645	4	76.9801	0.402318	4	78.8224	0.182898	4
	Tm for Experiment-4	73.351	0.44919	4	72.5306	0.106448	4	72.7598	0.448392	4	79.3691	2.07026	4	63.8167	0.617311	4	74.1156	0.931154	4	67.4104	0.608918	4	75.0836	0.40417	4	76.1693	1.74056	4	77.3326	0.901644	4	78.9597	0.288966	4
[truncated: 129 more columns]

## Sheet: Raw Fig. 2, Suppl. Fig. 3
Figure 2b
Plate maps
Plate-Map #4,5,6
	1	2	3	4	5	6	7	8	9	10	11	12
A 800 nM										CHAPS + LUVs
B 400 nM		WT BAK			M71A BAK			V74A_BAK		Buffer + LUVs
C 200 nM										Only CHAPS
D 100 nM										Only Buffer			x3
E 800 nM
F 400 nM		WT BAK + BID			M71A BAK + BID			V74A BAK + BID		Empty
G 200 nM
H 100 nM
Plate-Map #7,8,9
	1	2	3	4	5	6	7	8	9	10	11	12
A 800 nM										CHAPS + LUVs
B 400 nM		L78A_BAK			D83A BAK			I81A BAK		Buffer + LUVs
C 200 nM										Only CHAPS
D 100 nM										Only Buffer			x3
E 800 nM
F 400 nM		L78A BAK + BID			D83A BAK + BID			I81A BAK + BID		Empty
G 200 nM
H 100 nM
Plate-Map #10,11,12
	1	2	3	4	5	6	7	8	9	10	11	12
A 800 nM										CHAPS + LUVs
B 400 nM		I81R BAK			I85A BAK			I85R BAK		Buffer + LUVs
C 200 nM										Only CHAPS
D 100 nM										Only Buffer			x3
E 800 nM
F 400 nM		I81R BAK + BID			I85A BAK + BID			I85R BAK + BID		Empty
G 200 nM
H 100 nM
Plate-Map #13,14,15
	1	2	3	4	5	6	7	8	9	10	11	12
A 800 nM										CHAPS + LUVs
B 400 nM		Y89A BAK			Y89G BAK			F93A BAK		Buffer + LUVs
C 200 nM										Only CHAPS
D 100 nM										Only Buffer			x3
E 800 nM
F 400 nM		Y89A BAK + BID			Y89G BAK + BID			F93A BAK + BID		Empty
G 200 nM
H 100 nM
Plate-Map #16,17,18
	1	2	3	4	5	6	7	8	9	10	11	12
A 800 nM										CHAPS + LUVs
B 400 nM		F93G BAK			Q94A BAK			R127A BAK		Buffer + LUVs
C 200 nM										Only CHAPS
D 100 nM										Only Buffer			x3
E 800 nM
F 400 nM		F93G BAK + BID			Q94A BAK + BID			R127A BAK + BID		Empty
G 200 nM
H 100 nM
Raw Data from Clariostar
User: USER
Path: C:\Program Files (x86)\BMG\CLARIOstar\User\Data\
Test ID: 41
Test Name: 90m_ANTS_DPX_LUV
Date: 5/4/2018
Time: 10:45:17 AM
ID1: Plate_4_05032018_WT BAK, M71A, V74A
Fluorescence (FI)
Well Row	Well Col	Content	Raw Data (360-15/530-15)	Raw Data (360-15/530-15)	Raw Data (360-15/530-15)	Raw Data (360-15/530-15)	Raw Data (360-15/530-15)	Raw Data (360-15/530-15)	Raw Data (360-15/530-15)	Raw Data (360-15/530-15)	Raw Data (360-15/530-15)	Raw Data (360-15/530-15)	Raw Data (360-15/530-15)	Raw Data (360-15/530-15)	Raw Data (360-15/530-15)	Raw Data (360-15/530-15)	Raw Data (360-15/530-15)	Raw Data (360-15/530-15)	Raw Data (360-15/530-15)	Raw Data (360-15/530-15)	Raw Data (360-15/530-15)	Raw Data (360-15/530-15)	Raw Data (360-15/530-15)	Raw Data (360-15/530-15)	Raw Data (360-15/530-15)	Raw Data (360-15/530-15)	Raw Data (360-15/530-15)	Raw Data (360-15/530-15)	Raw Data (360-15/530-15)	Raw Data (360-15/530-15)	Raw Data (360-15/530-15)	Raw Data (360-15/530-15)	Raw Data (360-15/530-15)	Raw Data (360-15/530-15)	Raw Data (360-15/530-15)	Raw Data (360-15/530-15)	Raw Data (360-15/530-15)	Raw Data (360-15/530-15)	Raw Data (360-15/530-15)	Raw Data (360-15/530-15)	Raw Data (360-15/530-15)	Raw Data (360-15/530-15)	Raw Data (360-15/530-15)	Raw Data (360-15/530-15)	Raw Data (360-15/530-15)	Raw Data (360-15/530-15)	Raw Data (360-15/530-15)	Raw Data (360-15/530-15)
		Time	0 min	2 min	4 min	6 min	8 min	10 min	12 min	14 min	16 min	18 min	20 min	22 min	24 min	26 min	28 min	30 min	32 min	34 min	36 min	38 min	40 min	42 min	44 min	46 min	48 min	50 min	52 min	54 min	56 min	58 min	60 min	62 min	64 min	66 min	68 min	70 min	72 min	74 min	76 min	78 min	80 min	82 min	84 min	86 min	88 min	90 min
A	1	Sample X1	9553	9979	10605	12034	13770	14594	15025	16784	16359	17083	16921	17490	17882	17950	17304	18078	17794	18081	18132	17617	17992	17951	18116	18497	17686	18075	18262	18435	17920	18079	18176	18268	18169	17811	17655	18150	17998	18642	17836	17908	17930	18071	18415	17574	17854	18323
A	2	Sample X2	8816	8884	9686	10718	12492	13222	13966	14742	15751	15492	15932	16639	16182	15920	16176	16920	17047	16533	15957	16279	16761	16970	16482	17285	16616	17219	16998	16916	16858	17014	16031	16949	17564	16142	16427	16770	17220	16372	16800	16838	16183	16754	16687	17094	17236	17133
A	3	Sample X3	8651	9141	9264	10320	11337	12690	13008	14296	14583	15071	15300	14980	15440	15535	15610	15345	15156	15320	15780	15092	15336	15409	15225	15464	15708	15551	15742	16043	15557	15287	15349	16076	14983	15705	15597	15306	15197	15456	15428	15202	15565	15595	15063	15020	15574	15627
A	4	Sample X4	9421	10176	11230	12561	13596	14620	14752	15660	15921	16464	16647	16937	17323	17226	17896	17780	17075	17810	17043	17665	17432	17135	17414	17606	17765	18212	17507	17913	17580	17871	17504	17782	17820	17321	17601	17045	17302	18385	16869	17802	17417	17257	17469	18160	17731	17509
A	5	Sample X5	8727	9242	9866	11388	12238	13131	13083	14104	14329	14443	15277	14810	15013	15975	15290	15631	15161	14765	15718	14998	15665	15431	15369	15500	15238	15064	15393	15365	15253	15742	15432	14906	15114	15564	15026	15657	15422	15322	15432	15466	15272	15466	15666	15302	15498	15693
A	6	Sample X6	10025	10205	11356	12767	13968	15131	15469	16305	16517	16839	17251	17395	17865	17459	17256	17265	18298	17897	17688	17884	18042	18564	18219	18253	18153	18370	17893	17687	17748	17847	18116	18250	18142	18160	18302	18167	17201	18508	17669	17439	18023	17407	18035	18034	17120	17788
A	7	Sample X7	9581	10881	12582	13789	15582	16276	16943	17166	17022	18057	17865	17733	17536	17737	18152	17640	18226	17288	18358	17708	17763	17584	17971	17932	17603	17883	18331	17796	18608	18220	18119	18165	17865	18410	17986	18287	18466	17566	17605	17507	17020	18564	17729	17735	18302	18145
A	8	Sample X8	8512	9134	10606	12485	13387	13983	14210	14845	15714	14960	15380	15632	15241	15906	16066	15896	15652	15223	15503	15224	15421	15378	14847	14920	14691	15649	15872	15555	15255	15750	15263	15651	15547	15015	15311	15156	15248	15970	15361	15317	15111	15220	15546	15873	15638	15016
A	9	Sample X9	9440	10606	12764	15103	15955	17116	17631	17753	17831	18181	18753	18281	18844	18432	18934	19053	18843	19027	18549	18680	18436	18252	19114	19094	18311	18777	18469	18849	18715	18861	18532	18488	18268	18209	18493	18826	18083	18639	18487	18533	18936	18557	18188	18153	18429	19019
A	10	Sample X10	31539	29552	28569	27980	26933	27532	27200	27392	26986	26882	26560	26435	27436	27357	26771	26880	27767	26457	26417	26763	26406	27092	27132	25957	26146	26143	26688	26431	26901	26784	26686	26724	26598	27124	26014	26508	25887	26688	26255	26019	26448	26883	26048	26294	26695	26241
A	11	Sample X11	28373	27737	26662	26677	26335	26031	25780	26035	25453	25436	25461	25312	25343	25281	25083	25169	24697	25401	25624	24918	24884	25113	24962	24807	25492	25294	24936	25393	24656	25307	25349	25085	24867	25607	25394	25550	24918	25013	24067	25173	25262	24937	24691	24767	24177	24934
A	12	Sample X12	30019	28542	28227	27682	26796	27384	26108	26445	26020	26608	26561	26930	26942	25863	25577	25465	25730	25635	26441	26291	26146	24702	25937	26235	25442	26318	26438	25796	26373	25412	26100	26049	25630	25611	25386	25846	25865	26240	26037	26114	24896	25649	25889	25657	25288	25113
B	1	Sample X13	9241	9162	9404	9679	9744	10401	11020	11555	12195	12116	13499	13730	13743	14337	15103	15173	15132	15843	15843	15877	16012	16043	16258	16354	16138	16252	16306	16331	16111	16130	16550	16576	16658	16709	16535	16496	16814	16111	16567	16847	16884	17149	16081	16342	16412	16992
B	2	Sample X14	8678	8938	9234	9904	9612	10220	11087	11412	12125	12515	13266	13806	14129	14723	14864	15172	14821	16045	16049	15895	15864	16224	16013	16403	16448	17058	16076	16610	16299	16732	15902	16187	16461	16503	16461	16125	16758	16398	16566	16741	16484	16226	16610	16679	16635	16135
B	3	Sample X15	9015	9143	9283	9206	9733	9999	10189	11502	12126	12804	12875	13949	14205	14928	15030	14754	14889	16030	15509	15535	15812	15870	16702	16024	15846	16225	16637	16201	15831	16176	16232	17028	16049	16746	16781	16129	17252	17224	16448	15870	16456	16709	16640	16216	16493	16797
B	4	Sample X16	11825	9535	9682	9919	10202	11008	12024	12526	13253	13522	13521	14157	14594	15030	14801	14806	14983	15200	15187	15215	15781	15218	15407	16523	15445	15601	16110	16269	15578	16776	16370	15598	16799	16159	16694	15782	15713	15178	16292	16113	15783	16089	15993	16363	15740	15621
B	5	Sample X17	9167	8970	9525	10304	10398	11236	12132	12808	13400	14016	13846	14444	14842	15179	14972	15260	15617	15827	16129	15965	16274	16124	15724	16569	16076	16169	16197	16272	16481	16479	16406	16232	16301	16158	16809	15629	16190	16198	16477	16104	16459	16454	16472	16026	16747	17118
B	6	Sample X18	9307	9716	10680	10379	11374	12098	13004	13632	14337	15132	15221	15047	16185	16221	16298	16237	16152	16652	16884	16834	17140	16966	17194	17611	16920	16570	17634	17181	17546	16964	17778	17535	17658	17461	17996	17490	17236	16997	17564	16633	17904	17018	17080	17190	17050	17239
B	7	Sample X19	9310	9530	9928	10040	10511	11778	12977	12772	14091	14480	14757	14959	14949	15669	15575	15791	15861	15697	16224	16139	15972	15554	15754	15974	16203	16145	15970	16182	16185	16336	16159	16200	16012	16857	15736	16527	16562	16353	16387	16856	16599	16172	16763	16936	16282	15968
B	8	Sample X20	9650	9772	10210	10220	11447	12512	13528	14221	14671	14893	14965	15619	15729	16296	15983	16161	16022	16436	16367	16728	16592	16251	16363	16722	16822	16622	16707	16791	16547	16223	16772	16479	17020	16445	16368	16475	16936	16394	16418	16586	17508	17186	16555	16910	16969	16487
B	9	Sample X21	9447	9322	9345	10073	10315	11679	12474	13237	13789	14290	14526	14839	15372	15724	15580	15639	15819	15780	15991	16556	16164	16514	15858	16566	16666	15928	15875	16209	16596	16055	16037	15803	16247	16165	15631	16126	16183	16430	16317	15901	16718	16205	15899	16550	16769	16124
B	10	Sample X22	10231	10373	10127	9891	10156	10279	9867	10145	10346	10569	10230	10155	10172	10536	10260	10493	10165	10222	10182	10540	10609	10431	10503	10096	10584	9857	10452	10389	10293	10526	10201	10807	10502	11118	10167	9977	10611	10217	10378	10445	10665	10748	10267	10473	10255	10360
B	11	Sample X23	9760	10210	10025	9916	10182	9894	9681	10398	10349	9951	9864	9610	9957	9851	10084	10319	9642	9830	9534	9843	9744	9544	9916	10103	9978	10059	9727	10174	9610	10306	10144	9946	10434	10164	10227	10404	9772	9867	10222	10016	9535	9675	9479	9398	9722	9606
B	12	Sample X24	10020	10195	9596	10105	10086	9921	10157	9821	9945	10028	9884	10183	9810	10371	9865	9819	10021	9604	9794	10512	9824	9746	10154	10350	9265	9625	9770	9533	9868	9960	9735	10223	9942	9777	10356	9797	9799	10051	10057	9468	10188	10178	9702	10135	9605	10027
C	1	Sample X25	10039	10058	9772	9752	9999	10148	9893	9735	9863	9941	9838	9394	9702	10136	9746	10212	10201	10083	10472	10336	10347	10803	10779	11235	11156	11729	11470	11490	11624	11772	12073	12598	11955	12337	12391	12960	12459	12479	12582	12201	12542	12851	13542	13102	12631	12815
C	2	Sample X26	9314	9022	9246	9062	9381	9388	8879	9136	9663	9295	8784	9296	9396	9782	9318	9302	8975	9230	9917	9604	9736	9772	10073	10112	9941	10278	10487	10321	10493	11068	10803	10729	11210	11132	11555	11068	11336	11665	11511	11548	11910	11315	11543	12011	11904	11715
C	3	Sample X27	9525	9501	9729	9388	9274	9235	9897	9666	9557	9656	9623	9515	9209	9846	9425	10169	10596	10386	10171	10855	10231	10333	10538	11133	11130	10675	11475	11414	11605	11913	12091	11931	12082	12023	12126	12676	12419	12452	12640	12758	12679	12409	12768	13029	12815	13072
C	4	Sample X28	9327	9557	10103	9533	9373	10214	10017	9472	10029	10362	10332	10852	11248	11279	11015	11254	11733	11886	12507	12384	12724	12801	12943	13119	13480	13139	13027	13107	13092	13341	13770	13660	13618	14180	13305	13406	13848	13557	13801	14146	13732	13640	13923	14360	15028	14303
C	5	Sample X29	9654	9418	8950	9780	9369	9085	9434	9387	9909	10174	10117	11309	11017	11232	11523	11920	11689	12106	12638	12550	12904	12886	13256	13427	13060	13474	13930	13645	13619	13690	13944	13364	13575	13294	14009	14756	14430	13877	14036	14464	14330	14803	14573	14509	14638	14462
C	6	Sample X30	9935	9346	9711	9446	9629	9740	9732	9960	9910	10451	11317	11309	11524	11409	12035	11913	12451	12616	12831	13569	13644	13098	13825	13572	13902	14046	13712	13769	14683	14189	14359	14017	14128	14195	14537	14713	14750	15215	14869	15058	14709	15252	14982	15590	15090	15503
C	7	Sample X31	9029	9994	9564	9104	9405	9924	9680	9925	9528	9763	9724	10002	10233	10576	10905	10937	11114	11626	11490	11743	11996	12320	12659	12423	12101	12554	12882	12969	12889	12455	12854	12398	13364	13490	13265	14200	13164	13563	13327	13669	13928	13731	13993	13365	13662	13842
C	8	Sample X32	9690	9814	10143	9545	9822	10079	9617	9638	10138	10184	10038	10416	10380	10960	11042	11267	11861	11393	12389	12277	12312	12516	12597	13081	12605	12891	13733	13292	13098	13340	13395	13586	13737	13782	13993	14226	14216	13596	14267	13684	14429	14162	14002	14229	13883	13930
C	9	Sample X33	9382	9345	9185	9156	9299	9184	9652	9526	9495	9898	9850	9808	10467	10687	10881	11207	10909	11733	11785	11630	11963	12310	12125	12610	12638	13321	12316	12879	12939	13361	13889	13270	12922	13601	12946	13216	13422	13918	13468	13717	13606	13699	13629	14239	14580	13255
C	10	Sample X34	10020	9758	9907	9138	9557	9473	9154	9383	9129	9810	9075	9062	9192	9551	9162	9178	9460	8843	9022	9140	8969	8742	8795	9257	8908	8883	8658	8984	9153	9394	9311	9070	9455	8602	8831	8798	8805	9420	9138	9061	9151	8977	9036	9275	8885	9443
C	11	Sample X35	9633	9406	9810	9331	9216	9354	8843	8845	9002	8382	9067	8693	8769	8813	9388	8846	9124	9106	8655	8952	8976	8905	8857	9425	9251	9208	8902	9223	9104	9039	8880	8823	8907	8825	8766	8821	8802	8646	8577	8898	9003	8780	9031	8748	8808	8936
C	12	Sample X36	8972	9138	9165	8790	8816	8837	8746	9041	9018	8430	8490	8586	8236	8183	8690	8443	8507	8609	8529	8293	8654	8490	8568	8223	8482	9039	8248	8647	8246	8302	8460	8471	8470	8612	8173	8320	8264	8242	8187	8126	8553	8618	8325	8312	8254	8270
D	1	Sample X37	10426	10686	11185	10768	11163	10499	10991	10660	11375	10796	10724	10792	10979	10424	10702	10973	10665	10470	10982	10827	10865	11192	11093	10711	10857	10855	10783	10810	10719	10519	10854	10803	10629	11550	11023	11144	10881	10530	10950	10211	11049	11133	10943	10596	10773	10777
D	2	Sample X38	9718	9555	9999	10264	10135	10259	10078	10211	10003	10161	10521	10053	10013	9601	10247	12913	10264	9845	10393	11533	9887	9897	9933	9838	10006	9822	9782	10033	10239	9944	10266	9973	10115	9979	10445	9983	10210	9989	9898	9623	10027	9978	9997	10421	10251	10315
D	3	Sample X39	10876	11564	11069	11152	11014	11375	11256	11837	11294	11204	11191	11204	11462	11152	11196	11145	11278	11203	11384	11049	11502	11230	11650	11247	11460	11045	10969	11449	11514	11382	11271	11018	11139	11638	11337	10960	11550	11076	11152	11025	11332	11286	11434	11526	11080	10994
D	4	Sample X40	9931	9895	10799	10277	10299	10486	10136	10211	10500	10577	10813	10830	10896	10490	10781	10765	11410	11451	11271	11216	11318	11440	11856	11531	11898	11980	11674	12396	12188	12521	12481	12294	12135	12104	12475	12390	12869	13209	12830	12795	13154	12871	13046	13440	13222	13440
D	5	Sample X41	9993	10755	10564	10821	10487	10622	10890	10673	10647	10459	10824	11000	10899	11050	10938	10759	11397	11096	11623	11632	11219	11471	11804	11687	11859	12387	12258	12168	11985	12610	11956	12414	12260	12818	13176	13126	13523	12949	13466	13676	13442	13428	13476	13712	13567	13824
D	6	Sample X42	9970	10045	10277	9691	9949	10228	10248	9945	10151	10165	9965	10149	10084	10280	10633	11435	10756	10695	11158	11548	10769	10949	11157	11553	11127	11723	11668	11508	12034	12306	11879	11976	12046	12366	12373	12657	12664	12144	12931	12168	12992	13012	13527	13053	13230	13279
D	7	Sample X43	9834	10369	10731	10510	10469	10831	10674	10880	10636	10302	10629	11011	10751	10463	10873	10880	10366	10599	10963	10657	10503	10478	10681	10887	10681	10622	10961	11092	10951	11242	11073	11060	10901	10894	11233	11316	11294	11285	11524	10969	11429	11553	11624	11073	11612	10936
D	8	Sample X44	10544	10251	9731	10739	10471	10748	10773	10613	11007	10493	10570	10633	10413	10758	10497	10749	10537	10469	10319	10758	10898	10436	10862	10361	10905	10648	10361	10814	11103	10828	10533	11443	10981	10919	10654	10642	10789	11196	10917	10848	11033	10690	11139	10802	10904	11329
D	9	Sample X45	10154	10174	10232	10400	10537	10345	10689	10707	10651	10455	10748	11020	10701	10506	10974	10902	10746	10632	11080	10730	10817	10982	10908	11014	10400	10805	11473	10961	11530	11440	11021	10738	10860	10923	10474	11045	11694	11378	11437	11051	11399	11148	10739	10784	11905	11635
D	10	Sample X46	5913	5693	5756	5980	5735	5536	5970	5867	5984	5964	5924	5432	5625	5722	5842	5549	5561	5636	5646	5532	5831	5859	5667	5880	5724	5784	5764	5482	5638	5763	5735	5695	5482	5460	5779	5471	5529	5605	5655	6011	5920	5230	5676	5929	5374	5941
D	11	Sample X47	6543	6536	6512	6549	6218	6118	6245	6203	6056	6004	6269	6377	5961	6143	6384	6407	6254	6213	6258	6082	6320	6219	5856	6062	6224	6211	6298	5886	6143	6053	6482	5765	6239	6084	6174	5947	6307	5809	6056	5812	6053	6129	5917	5954	5958	6343
D	12	Sample X48	6313	6070	6319	5837	6155	5857	5949	5948	5960	5933	6042	5864	5841	6074	5912	6120	6186	6245	5920	5900	6048	5745	5534	5800	6055	5419	6125	6027	5856	5621	5756	5707	6070	6092	5860	5879	5912	6064	5722	5973	6046	5655	5922	5874	6108	5689
E	1	Sample X49	10611	13302	15857	18710	18685	20090	19986	19513	20056	19786	19660	20248	19927	20255	19556	19643	19432	18868	19864	19586	20037	19718	19627	19700	19522	19651	20264	20057	19869	20041	19921	20084	20214	20136	19491	20455	20019	19367	20185	20128	20403	20300	19843	20347	19545	19487
E	2	Sample X50	10827	13128	15943	17302	18389	19237	19714	19305	20280	20316	20628	20109	19808	19574	20260	20298	20201	20144	19801	19996	19803	19869	19617	19698	19430	19625	19862	19822	19172	20238	19727	20110	20598	19317	19803	20403	19824	19091	19972	19936	19757	19842	19377	19665	19212	19786
E	3	Sample X51	10373	12661	14851	16310	18000	18040	18704	18838	19740	19932	19581	19416	19462	19485	19463	19455	19517	19878	19459	19273	19486	19712	19779	19149	19633	19371	19517	19951	19584	19169	19051	19489	19437	19762	19314	19669	19597	19734	19426	19559	20354	19382	20445	19394	20087	19372
E	4	Sample X52	12429	14390	16154	17448	18276	19094	19460	19714	19426	19366	19659	19764	19940	19820	19502	19184	20224	19487	19261	19434	19767	19446	19618	19205	19650	18640	19022	19863	19162	19200	19103	19156	19102	19030	19017	19128	19287	18977	18476	19216	19211	19158	18951	18938	18682	19191
E	5	Sample X53	11968	13627	15677	17077	17371	17581	18479	18703	19132	18764	18959	18187	18786	18684	19243	18365	18532	18096	18230	18516	18338	18856	18107	18398	18335	18316	18342	17803	18288	18651	17662	18144	18234	17441	17290	18278	18013	17792	17691	17603	17721	17688	17535	17877	17722	17452
E	6	Sample X54	11273	13676	15963	16847	17828	18371	18513	19196	19860	19539	19850	20270	19005	19583	19055	19387	18928	19500	18595	18522	17913	18440	18839	18393	17988	19003	18675	18169	18830	18339	18371	18617	18031	18183	17857	17708	17794	18057	17808	18444	18418	18065	18153	18233	17706	17415
E	7	Sample X55	12651	15657	16927	17667	18314	17735	18567	18581	18809	18391	18479	18655	18199	18012	18388	18613	18496	18729	18277	18205	17870	17696	17746	17689	18348	18275	18290	18188	17912	17709	17596	17987	17425	18248	17193	17955	17210	17350	17808	17498	16905	17475	17838	17666	17029	17445
E	8	Sample X56	12539	14574	16572	17342	17879	18085	18247	18626	18700	18688	18625	18327	18941	18787	18011	18732	19057	18302	18182	18616	18601	18505	17604	18011	17726	17877	17778	17691	17715	17641	17631	17334	18044	17647	17620	17346	17637	17797	17382	17623	17232	17956	17694	17612	17027	17307
E	9	Sample X57	11566	14350	15898	16302	17286	18029	18099	17894	17552	18271	17927	18054	18344	18153	18235	18093	18055	18451	18612	18745	18775	18228	18548	18429	18409	18690	18444	18492	18718	18216	18394	18858	18546	18698	18381	18264	18709	17702	18059	18361	18432	18129	18111	18233	17755	18504
F	1	Sample X61	11013	11764	14202	17138	17805	19143	19972	20940	21063	21295	22192	22605	22394	22151	21878	21598	21977	22458	21728	22306	22237	22499	20753	22050	21358	21816	21512	21487	21599	22048	21648	21281	21114	22456	21462	22182	22229	22105	21843	22223	21511	21822	21198	21952	21820	21521
F	2	Sample X62	10473	10762	12512	14801	17431	18195	18955	19249	19519	20317	20391	20587	20545	20112	20333	21187	20768	20678	20712	20476	21124	20812	20283	20829	20053	20261	20133	20009	20194	21065	20449	20297	20590	20291	20258	20245	20497	20596	20127	20550	20080	19946	19849	20162	19905	20336
F	3	Sample X63	10270	10660	12267	14829	17131	18029	18928	20047	19912	20473	20323	20533	21003	21321	21857	20754	21030	20963	20905	20613	21121	21044	21004	21392	21165	20568	20582	21182	20707	20485	20493	20214	20441	20968	21319	20474	20928	20929	20563	20646	20640	20432	20491	19924	20853	20940
F	4	Sample X64	10418	12513	14590	16142	18044	18565	18125	19574	19646	19178	19970	19484	18964	19832	19996	19570	20288	19268	19539	19734	19217	19861	19945	19207	19697	19657	18335	19733	19188	19618	19351	19435	19511	19426	18795	19576	19435	19369	19419	19533	19593	18869	19133	19253	19536	19653
F	5	Sample X65	10430	11870	13754	15665	16814	17105	17801	18765	18238	18909	19057	19264	18939	18819	19196	18835	19069	18954	19252	19426	19142	19427	18748	18793	19081	19500	19694	19120	18950	19106	18995	19235	18744	19096	19049	18840	18845	18527	19111	19078	18833	19240	18919	19639	19389	19012
F	6	Sample X66	10881	12034	14005	15692	17424	17521	18460	18914	19144	19465	19956	19411	19668	19854	19875	19587	20210	20066	19790	20263	19804	19721	20095	19983	19774	20241	19619	20096	19932	20122	19427	20126	20340	19785	20142	19639	19943	19887	20608	20198	19619	20064	19311	19383	19785	20676
F	7	Sample X67	10611	12048	14003	15712	16453	17727	18356	17908	18574	18786	18859	18837	19122	18872	19197	19652	19591	19547	19074	19104	19389	20208	19047	19210	18641	19624	19531	18976	18720	19394	19580	19335	19223	19442	18711	19360	19510	19599	19879	19558	18788	19578	19194	19187	19177	18987
F	8	Sample X68	10794	12337	14601	16439	16814	17812	18578	18208	19432	18815	18713	18896	19948	19441	19690	19944	19387	19222	19478	19897	19319	19806	19693	19441	19755	19955	19279	19602	19676	19938	19888	19691	19916	19851	19504	19788	20153	19742	19919	19507	19946	19982	18948	19818	19953	20124
F	9	Sample X69	10649	12786	14397	16730	17422	18230	18798	18544	19244	19546	19202	19791	20021	20083	19845	20256	19936	19562	20049	19839	20108	19869	20118	20901	19695	20407	20452	19955	20274	20008	20166	20406	19940	20054	20822	20181	19259	19667	20242	20378	19820	20338	20086	20149	20078	19986
G	1	Sample X73	9238	9685	9964	11465	12214	13877	15204	15409	16711	17176	17495	17562	17876	17990	18714	18788	18395	18415	18620	18862	19467	19355	19105	18993	18957	18686	18827	19169	19149	19229	19726	19632	18923	19088	19384	19396	19001	19406	18707	18612	19246	18944	18339	18854	19072	19010
G	2	Sample X74	9607	10070	9708	10900	11271	12919	14455	15207	16182	16643	16944	17667	17937	17987	18412	18279	18587	19247	19372	19223	19663	19870	19874	19563	18822	19332	19331	18843	19832	19441	19138	19186	19283	19615	19749	19271	19301	19895	20179	19899	20070	19202	19482	19534	19841	20173
G	3	Sample X75	10382	10519	10259	10532	11209	12117	13326	14246	15567	15390	17197	17149	17834	18052	18532	18146	18989	19659	18999	19529	20148	18953	18943	19584	19409	22101	19064	18965	19754	19757	19446	19587	20082	19777	18940	19858	20486	20258	19963	19269	20234	19831	20064	20577	18984	19678
G	4	Sample X76	9984	10635	11586	12697	14249	15736	16258	17323	17898	18328	18432	18980	19399	19171	19945	19720	19458	19920	19863	19841	19643	19951	20487	19631	19960	20151	19778	19715	19965	20035	20033	20076	20935	19675	20439	19590	19756	20654	19668	20451	20196	20148	20190	19902	20163	20367
G	5	Sample X77	10494	10773	11496	12666	14613	14991	15754	16888	17595	17335	17989	18505	18770	18662	18903	19979	19497	19593	19111	19108	20231	19962	19429	19528	19440	19862	19944	20094	19774	19697	20062	19876	19356	19603	19426	19461	19231	19396	18974	19841	19367	19832	19317	19783	19563	19486
G	6	Sample X78	10133	11074	11838	13084	14625	15484	16322	17631	17960	18637	18778	18700	19066	19503	19771	19395	19767	19986	19981	20146	19940	20273	20122	20327	20714	20088	20336	20757	19920	20243	19774	20094	20719	20410	20125	20144	19382	20099	20281	20187	20806	20118	19960	20094	20309	19939
G	7	Sample X79	11010	10917	11644	13374	13925	15604	15923	17639	17685	18408	18482	18769	18849	19316	18573	18959	19111	19349	19357	19168	19363	19373	18988	19454	18943	18986	19552	19556	19417	19014	18619	19112	19332	19086	19351	19189	19301	18899	18596	19640	18890	19048	18975	19110	18941	19383
G	8	Sample X80	10133	10842	11332	12046	13306	15257	16101	17500	17668	18234	17825	18113	18790	17955	18956	18037	18257	19026	18706	18568	18794	18822	18769	18371	19287	19038	19198	18533	18969	18757	19232	18688	19128	18881	18666	19425	18723	19618	18684	19450	19151	18634	19241	18581	18753	19322
G	9	Sample X81	10577	10797	11620	12360	13745	14954	16311	17001	17365	18002	18184	18553	19539	18206	19423	18888	19263	19490	18966	19029	19583	19149	18697	19451	19630	19044	19328	19299	19414	19076	19429	19098	20207	19555	19410	19794	19827	19115	19639	19230	20179	19436	19430	18980	19579	20022
H	1	Sample X85	9702	9644	9652	10163	10055	10309	10420	11452	11849	12435	12499	12903	13119	13733	13952	13773	14670	14705	14901	14892	15447	15495	16084	15764	16357	16633	16300	16695	16509	16574	16664	16600	16489	16318	16761	16538	16581	16471	17402	16750	17604	16964	17684	17132	16987	17400
H	2	Sample X86	9857	9437	9246	9611	10051	10034	10191	10687	11172	11290	11632	11928	12464	12342	13244	12725	13379	13517	14421	14553	14065	15077	14489	15361	14855	14855	15453	15443	15540	15164	15538	15657	16251	15799	15765	15871	16450	16280	16547	16121	16167	15916	16357	16525	16614	16513
H	3	Sample X87	9566	9469	9922	10025	10216	10937	10650	10756	11845	12117	12073	12880	13077	13166	13827	14412	14213	14941	15459	15008	16057	15733	15978	16248	16598	16829	16220	16786	17036	16209	16956	16922	17069	17228	17197	17186	17219	17436	17946	17230	16873	17567	17851	17261	17465	17631
H	4	Sample X88	9974	10295	10612	10726	12056	12509	13373	13794	14660	14886	15960	16815	16622	16738	17350	17213	16992	17850	18054	18041	18906	17758	18416	18071	18536	18452	18718	19022	18821	18617	18482	19063	18219	18844	18037	19113	18699	18176	18727	18971	19062	19026	18819	19158	19424	19184
H	5	Sample X89	9984	9666	9488	10449	10949	11981	12421	13192	13918	14724	15092	15519	16119	15918	16486	16181	16619	16763	17493	16833	17577	17010	17899	18243	17603	18268	18735	18555	17660	17885	17923	17900	18121	18303	18818	18069	18324	18156	18110	18216	18276	18371	17872	17860	18763	17784
H	6	Sample X90	10473	10233	10332	11591	11483	11712	12859	13548	14381	14582	14579	15827	16285	16573	16641	17049	16889	17730	17811	17697	17791	18024	18021	18134	18042	18296	18231	18976	18374	18174	18366	18878	18018	18943	18349	18343	18376	18935	18838	18000	18882	18861	18535	18643	19099	18744
H	7	Sample X91	10366	10513	10869	11035	11623	11904	12176	11959	12232	13118	12822	13565	13768	13551	14193	14645	14705	14873	16119	15285	15709	15866	16486	16288	16877	16169	16630	16932	16013	17053	17101	16992	16834	16620	16799	16660	16729	16780	17297	16849	17295	17325	17733	17195	17646	17189
H	8	Sample X92	10468	10802	10340	11116	10929	11673	12763	12197	12295	12902	13367	13763	14167	14326	14616	14711	15378	14907	15536	15665	16120	15677	16154	16238	16728	17128	16669	17037	16921	16471	17014	17300	16571	16757	17045	17017	17006	16823	16961	17009	17199	17935	16998	17107	16864	16790
H	9	Sample X93	10257	10462	10779	11006	10848	11600	11644	11755	12229	12904	12568	13033	12990	13011	13560	14092	14513	14585	14188	14318	14283	14782	15320	15253	15435	15595	15240	15315	15385	16068	16053	16118	15889	15966	16397	16039	17033	15935	16004	16570	16344	16210	16618	16261	16467	16971
User: USER
Path: C:\Program Files (x86)\BMG\CLARIOstar\User\Data\
Test ID: 42
Test Name: 90m_ANTS_DPX_LUV
Date: 5/4/2018
Time: 2:50:02 PM
ID1: Plate_5_05032018_WTBAK,M71,V74A
Fluorescence (FI)
Well Row	Well Col	Content	Raw Data (360-15/530-15)	Raw Data (360-15/530-15)	Raw Data (360-15/530-15)	Raw Data (360-15/530-15)	Raw Data (360-15/530-15)	Raw Data (360-15/530-15)	Raw Data (360-15/530-15)	Raw Data (360-15/530-15)	Raw Data (360-15/530-15)	Raw Data (360-15/530-15)	Raw Data (360-15/530-15)	Raw Data (360-15/530-15)	Raw Data (360-15/530-15)	Raw Data (360-15/530-15)	Raw Data (360-15/530-15)	Raw Data (360-15/530-15)	Raw Data (360-15/530-15)	Raw Data (360-15/530-15)	Raw Data (360-15/530-15)	Raw Data (360-15/530-15)	Raw Data (360-15/530-15)	Raw Data (360-15/530-15)	Raw Data (360-15/530-15)	Raw Data (360-15/530-15)	Raw Data (360-15/530-15)	Raw Data (360-15/530-15)	Raw Data (360-15/530-15)	Raw Data (360-15/530-15)	Raw Data (360-15/530-15)	Raw Data (360-15/530-15)	Raw Data (360-15/530-15)	Raw Data (360-15/530-15)	Raw Data (360-15/530-15)	Raw Data (360-15/530-15)	Raw Data (360-15/530-15)	Raw Data (360-15/530-15)	Raw Data (360-15/530-15)	Raw Data (360-15/530-15)	Raw Data (360-15/530-15)	Raw Data (360-15/530-15)	Raw Data (360-15/530-15)	Raw Data (360-15/530-15)	Raw Data (360-15/530-15)	Raw Data (360-15/530-15)	Raw Data (360-15/530-15)	Raw Data (360-15/530-15)
		Time	0 min	2 min	4 min	6 min	8 min	10 min	12 min	14 min	16 min	18 min	20 min	22 min	24 min	26 min	28 min	30 min	32 min	34 min	36 min	38 min	40 min	42 min	44 min	46 min	48 min	50 min	52 min	54 min	56 min	58 min	60 min	62 min	64 min	66 min	68 min	70 min	72 min	74 min	76 min	78 min	80 min	82 min	84 min	86 min	88 min	90 min
A	1	Sample X1	9528	9190	9865	10061	12045	13994	15026	16069	16705	16634	16229	17286	17337	17413	18038	17358	17687	17487	18287	17704	17063	17780	17413	17705	17901	17794	17200	17706	17654	17533	17600	17631	17660	17578	16739	17353	17733	17553	17568	17855	17190	17563	17004	18098	18065	17447
A	2	Sample X2	8924	8664	9223	9838	10637	12133	13646	14983	15408	16164	15623	15384	16918	16117	16663	16482	16368	16674	16665	16764	16475	16171	16682	16282	16746	16568	16491	16520	16533	16551	16013	16435	16865	16371	15874	16467	16085	16413	16107	16544	16190	16138	16546	16396	16716	16785
A	3	Sample X3	9552	10044	9297	10242	11230	13829	14911	16199	16940	16837	17103	17306	17248	17893	17555	17996	17784	17903	17958	17401	17132	17738	17315	17974	18210	18312	17476	18089	17405	17787	17578	18291	18100	18304	18166	17658	18144	18070	17431	18117	18207	17903	17888	17531	17545	17281
A	4	Sample X4	9492	9977	9728	11107	12597	14117	14759	15307	15927	15901	16533	16369	16071	16576	16753	16309	16597	17000	16902	16685	17033	17034	16727	17644	17455	17555	17277	17558	17029	17470	16693	17223	16991	16783	16856	17653	16444	17222	17517	17023	17312	16797	17329	17381	17969	17523
A	5	Sample X5	9561	9885	11288	12807	13407	13801	14674	14636	15657	16012	16162	15724	16128	16264	16640	16115	16180	16128	16453	16213	16250	16303	16493	16183	16246	16293	16033	16627	16335	17042	16112	16536	17065	16429	16197	16278	16040	15945	16435	16202	16244	16317	16339	16629	16297	16143
A	6	Sample X6	9549	9662	11112	12853	14123	13835	14530	15515	15251	15729	16402	16846	16242	16931	17418	16956	16724	16857	16806	16860	16671	16869	16301	17086	16523	17185	16593	17424	16549	16254	16640	16999	16707	17273	17056	16792	17098	16779	16608	17052	16743	16584	16648	16950	16954	16852
A	7	Sample X7	9489	11085	12906	14404	15049	16488	15756	16576	16970	16770	17115	17920	17666	17597	17537	16855	17603	16927	17092	17633	16819	16671	16762	17111	16738	17003	16954	16759	16959	16379	16507	16724	16884	17164	16532	16906	16184	16716	16391	16569	16316	16281	16044	16705	16742	16053
A	8	Sample X8	9877	11614	13266	14885	15430	16097	16639	16858	17578	17256	17610	17700	17321	17722	17251	18083	17534	16819	17205	17319	17317	18056	18013	17278	16995	17098	16941	17305	17235	17383	16899	17214	17835	17007	16941	17090	17001	16811	16859	16581	16628	16784	16355	16487	16489	16445
A	9	Sample X9	8507	8450	9528	12998	14316	14951	16127	16101	16409	15641	15951	16273	16555	17163	16674	16701	16883	17534	17000	16805	17361	17006	16794	16836	16699	17145	16934	16976	16675	16533	16323	16597	16709	16768	16286	16242	16496	16771	17109	16075	16623	16674	17022	16344	16521	16606
A	10	Sample X10	30576	29837	27950	28327	26800	27083	27212	26529	26053	26365	26320	25320	26943	26071	26088	26392	25625	25877	25020	26044	26305	25434	25716	25842	25710	26164	26050	25969	25536	25125	25252	25770	24988	26198	25849	26003	26289	26015	25797	25803	26094	25096	26133	25279	25587	25132
A	11	Sample X11	31199	29858	29244	28698	27758	27030	27188	26476	26832	26946	26819	26849	26687	26784	25995	26917	26080	26573	26224	26736	26372	26426	26992	25922	25885	26213	26255	26588	26791	26836	26793	26771	25774	26015	26123	25914	25776	25326	25970	26467	26644	26231	25465	26570	25866	25425
A	12	Sample X12	29959	28019	28159	27747	28495	26619	26886	26570	26012	25702	25944	26001	25541	25324	25938	25257	25356	26144	25673	25859	25444	25485	26243	25458	25722	25386	25041	24949	25422	26175	24947	25917	25779	25166	25248	24975	25507	25419	24126	25335	25359	25442	25578	25124	25140	24485
B	1	Sample X13	8787	9115	9122	9618	9483	9428	10614	10992	11784	12495	12771	13278	13713	13888	14637	14815	15193	15455	15301	15799	15847	15747	16371	16432	16264	16157	16167	16414	16790	15722	16309	16584	16118	16822	16559	16768	16054	17198	16628	16193	16743	16471	15846	16513	15896	16299
B	2	Sample X14	8832	8997	9140	9364	9219	9231	9464	10094	11260	11515	12442	12921	12819	13515	14043	14087	14889	14303	14496	14914	15075	15631	15141	15843	15824	15407	15636	15712	15973	15022	15863	15627	15576	16005	15874	16189	16173	15947	15747	15922	15586	15676	15317	16076	16025	15955
B	3	Sample X15	9247	9372	9490	9661	9849	9932	10038	11066	11963	12546	12934	13490	14154	14935	15181	15495	15050	15736	15987	16109	16596	16585	16512	17193	16432	16670	16485	16923	17168	16981	16875	16965	17100	16797	16771	17316	16899	16649	17026	16945	17405	16985	17213	17026	17204	17286
B	4	Sample X16	9061	9110	9192	9525	9707	10209	10840	12049	12729	13408	13610	13497	14704	14506	14979	15265	15216	15002	15592	15872	15531	15973	15995	15407	16222	15976	15900	16394	16174	16282	16457	15972	16238	16165	16517	15878	16591	15934	16196	16288	16767	16563	16027	16724	16159	16365
B	5	Sample X17	9000	9106	9959	11051	11789	12311	13310	13353	13794	14097	14373	14528	15134	15129	14987	15033	15432	15761	15592	15690	16090	16356	15589	16166	16166	16299	15956	15739	15734	15951	15688	15635	16445	16860	16238	15979	16502	16319	15994	16747	16269	16421	16362	16585	16052	16870
B	6	Sample X18	9381	9240	10317	12012	12202	13542	13878	13705	14190	14868	15028	15008	15369	15508	15461	16290	16230	15760	16121	15981	15691	16268	16227	16187	15975	16430	16454	16529	16570	16560	16943	16628	16425	16122	16134	16685	16688	16023	16715	16054	16343	15649	15962	16367	16322	16715
B	7	Sample X19	9670	10570	11241	12641	13254	14726	15035	15585	15496	15493	15892	15768	15698	16222	16717	16064	16499	16697	16376	16692	16401	16617	16478	16254	16450	16430	16236	15588	16523	16585	16812	16659	16354	16109	16314	17000	16400	16901	16162	16322	16394	16397	16506	16201	15608	15945
B	8	Sample X20	9508	10406	11626	12608	13104	14086	13931	15496	15023	15314	15380	15534	15803	15933	16238	16029	15928	16942	16408	16808	16779	16422	16449	16711	16446	16499	16608	15807	16919	16812	17091	16028	16629	16636	16025	16654	16848	16909	17035	16517	16519	16231	16961	16858	15801	16070
B	9	Sample X21	8936	9174	9513	9422	10405	11326	12506	13042	13605	14460	15160	14990	15310	15154	15315	15852	16365	16151	15846	16050	15645	16172	15606	15772	15928	16016	16123	16104	16107	16017	15942	16448	16522	16819	16291	16104	15957	16561	16508	16081	16763	16823	16156	16634	16408	16740
B	10	Sample X22	11366	11487	11541	11379	11378	10832	11432	11543	11427	11603	11431	11164	11779	11183	11109	11213	11121	11051	10860	11204	11587	11297	11451	11352	11601	11002	11114	11374	11422	11280	11438	11540	11161	11575	11322	11451	11444	11434	10762	10952	11348	11456	11492	11412	11338	11814
B	11	Sample X23	10586	10598	10490	11088	10771	10690	10539	10951	10943	10657	10636	10569	10525	10286	10487	10897	10506	10587	10437	10381	10156	10921	10565	10317	10311	10554	10632	10532	10063	10401	10510	10222	10246	10818	10549	10654	10788	10558	10352	10408	10196	10475	10558	10515	10422	10681
B	12	Sample X24	10326	10005	10531	10584	10348	10446	9745	10195	9814	10345	10343	10203	10418	10085	10378	10046	10028	10280	9999	10098	10189	10291	9515	10300	10233	10368	10606	10178	10207	10037	10183	10192	10023	10381	10032	9727	10681	10339	10026	10146	10113	9920	9990	10031	10308	10375
C	1	Sample X25	8519	9144	9713	8976	9639	9469	9967	8929	9338	9230	9062	9055	9592	9848	9066	9736	9429	9643	9948	9998	10205	10177	10426	10736	10599	10782	11321	10630	11288	11489	11356	11554	11524	11439	11671	11857	12343	12151	11864	11999	12402	12503	12535	11899	13029	12306
C	2	Sample X26	8716	9113	8908	9282	9047	8779	8892	9675	8902	9384	9339	9448	9444	9593	9441	9680	10180	9871	9695	10113	10117	9873	10703	10722	11097	11085	10641	11485	11345	11044	11960	12230	12212	11984	12186	11684	12677	12312	12233	12376	12693	12084	12227	12839	12592	12904
C	3	Sample X27	9121	9440	9476	9608	9388	9425	9742	9570	9302	9552	9677	9830	9690	9591	9909	10224	9865	10389	10171	10095	10766	10467	10955	11066	11234	11032	11947	11568	12155	11824	12162	11744	12368	12151	12469	12219	12691	12683	12541	12788	13177	13051	13131	13173	12945	13227
C	4	Sample X28	8275	9313	9054	9213	9036	9152	9210	9143	9291	9442	9420	9355	9882	9671	10020	10313	10456	11165	11157	11139	11457	11706	11695	11357	11774	11960	11710	11837	12213	12206	12251	12434	12764	12543	13200	12885	12497	12753	12859	12730	12466	12696	13285	13023	12564	12804
C	5	Sample X29	9137	9673	9702	9926	9384	9688	9861	10019	10032	10213	9843	10265	10659	10582	11074	11506	11169	11598	11935	11955	12706	12771	12745	13102	13331	13393	13091	13754	13444	13880	14047	13796	13768	13868	13734	13800	13525	13778	13721	14291	14170	13944	14310	13968	14433	14231
C	6	Sample X30	8546	8979	9188	9105	9474	9572	9790	9524	10008	9164	9728	10323	10736	11158	10872	11289	11385	11478	11817	12331	12708	12707	13111	13335	13281	13734	13090	13454	13610	13857	13489	13731	13553	13987	13835	13779	14402	13671	13786	13660	14157	14308	14246	14171	14663	14910
C	7	Sample X31	9593	10165	9891	9945	10028	10320	10821	10495	10529	10242	10326	10738	11779	11324	11770	12272	12059	12500	12786	13188	12928	13535	13357	13596	14238	13641	14177	14226	14335	14205	14037	14554	14350	14384	14397	14374	14952	14717	14217	14253	14215	14430	15305	14824	15183	14903
C	8	Sample X32	9214	9269	9440	9441	9375	10107	9530	9595	9829	10062	10068	10553	10313	10613	10779	11294	11553	11441	12104	12486	12287	12709	12381	12808	12728	12976	13177	13145	13481	13295	13576	13610	13588	13625	13364	13320	13862	13616	13460	14519	13807	13639	13470	14017	13400	13739
C	9	Sample X33	9440	9444	9652	9755	9750	10218	9680	9532	9682	9743	10080	9729	10459	10744	10768	10874	11226	11204	11708	12317	11852	12224	12302	12786	12752	12681	13143	13049	13602	13348	13158	13221	12986	13408	13271	13581	13607	13873	13378	13537	13521	13170	13713	13329	13982	13637
C	10	Sample X34	9415	10227	9854	9946	9353	10385	9678	9926	9681	9608	9455	9757	9611	9234	9119	9144	9181	9863	9132	9253	9171	9283	9306	9242	8821	9713	9441	9645	9267	9428	9281	9621	9177	9287	9424	9190	9443	9320	9173	10068	9246	9178	9652	9763	9017	9417
C	11	Sample X35	9840	9631	9878	9137	9532	9279	9241	8694	8885	9074	8853	8660	8896	8834	9028	8737	9164	8390	8776	9105	9131	9149	9181	9169	8668	8568	8392	8540	8444	8874	8526	9218	8712	8662	9189	8613	9056	9042	8975	9149	8894	8834	8303	8975	8732	8763
C	12	Sample X36	10191	9887	9475	9505	9327	9294	9246	9349	9450	9559	9285	9252	9063	8888	9481	9502	9187	9310	8735	9281	9500	9310	9097	9665	9575	9028	9373	9445	9140	9299	9593	9511	9117	9115	9666	9462	9248	8820	8945	9389	9138	9108	9283	9127	9049	8899
D	1	Sample X37	8863	9762	9693	9972	9678	10110	10138	9808	10190	9534	10055	9659	10748	10377	10450	10264	10222	10398	10060	10140	10089	10164	9899	9444	9769	9991	10005	9767	10062	9732	9937	10000	9948	10200	9855	10204	10260	10168	9774	9989	10170	9818	10152	9899	10182	9907
D	2	Sample X38	8849	9109	9931	9767	9571	10081	10082	9656	9758	9635	10064	10209	9948	10299	10392	10084	9869	9755	9993	9853	9748	10154	9922	9946	10218	10232	9827	10121	10166	10597	10042	9914	9896	10034	10304	10478	10304	10404	10111	9954	10013	10043	10375	10383	10044	10073
D	3	Sample X39	9721	9528	9781	10168	9951	10509	10070	10477	9830	10081	10253	10629	10273	9986	9967	10627	10718	10134	10298	10086	10256	10410	10351	10302	10520	10429	10191	10397	10596	10037	10728	10060	10100	10291	10085	10300	10593	10416	9590	10621	10159	10006	10426	10027	10148	9954
D	4	Sample X40	9540	9563	10423	9827	9743	10848	10317	10367	10023	10304	11154	10401	10924	10793	10293	10738	10691	10749	10879	10964	10580	11373	10716	10633	10960	10729	10847	11101	10810	11033	11213	10996	11612	11431	11753	11560	11980	11657	11776	11976	11542	12123	12180	11794	11848	12232
D	5	Sample X41	10173	9594	9771	9937	9959	9730	10315	10166	10394	10436	10564	10603	10394	10538	10284	10259	10354	10794	10458	10800	10804	10666	10715	10510	10652	10619	10524	10721	10468	10547	10270	10497	10847	10614	10667	10533	10311	10298	10601	10264	10773	10738	10692	10562	10832	10430
D	6	Sample X42	10468	9686	10419	10462	10575	10670	10201	10822	11210	10986	11086	10418	10425	10511	10504	10985	10538	10450	10760	10740	10852	11142	10818	10600	10989	10526	10731	10898	11015	11017	10903	11304	11441	11201	11235	11257	11345	11236	11351	11697	11352	11091	11286	11501	11534	11961
D	7	Sample X43	9609	9311	10394	10571	10017	10453	10325	10517	10471	10745	10362	10331	10251	10657	10493	11329	10736	10271	10723	10697	10499	10741	10815	10768	10740	10610	10379	10381	11049	10726	10920	11063	10441	10790	10831	11100	11166	11278	11079	10647	10663	10520	10959	11250	11275	11044
D	8	Sample X44	9892	9924	10335	10501	10373	10131	10445	10532	10699	10582	10398	10116	10598	10399	11032	10662	10848	10356	10328	10679	10772	10835	10406	10745	10173	11123	10640	11162	10521	10687	10600	10715	10390	10668	10811	10964	11254	10974	10622	11002	10959	10740	11383	11045	11304	10988
D	9	Sample X45	10370	9913	10514	10385	10588	10895	10510	10500	11136	10950	10944	10970	10805	11022	11034	10666	10867	10556	11278	11065	10826	11164	10935	11133	10791	11307	10979	11192	11050	10985	10978	11060	10991	11536	11135	10879	10963	10889	11185	11339	11290	11383	11367	11007	11270	11245
D	10	Sample X46	6745	6793	6689	6997	6801	6515	6787	6586	6325	6363	6497	6567	6770	6724	6493	6679	6376	6432	6285	6512	6103	6283	6588	6323	6197	6476	6293	5955	6385	6586	6369	6877	6351	6325	6397	6274	6283	6253	6249	6368	6290	6050	6314	6365	6202	6140
D	11	Sample X47	6401	6460	6228	6149	6520	6129	6189	6186	5896	5874	6132	6131	5933	5830	5901	6134	6286	5976	6022	6100	6243	6050	5913	5954	6139	5840	6256	5862	5952	6025	6301	6271	6135	5812	5926	6075	6164	5808	5623	5962	5819	6312	5799	5884	5461	6060
D	12	Sample X48	6288	6244	6082	6177	5781	6325	6023	5820	5761	5826	5905	5740	6151	6142	6275	5493	5852	6011	5872	5885	5709	5713	5752	6173	5896	5843	5968	5607	5695	5949	5994	5854	5849	5870	5893	5576	5774	5839	5772	5842	5514	5813	5932	5982	5937	5715
E	1	Sample X49	9372	9817	11007	14815	17162	18444	19338	19759	19693	19668	20068	20166	20033	20463	20503	20597	20554	20305	20505	20497	19908	19782	19698	19766	19548	19729	19155	20256	19304	19863	19556	19653	20096	19363	19480	18845	19303	19652	19176	19567	18979	18905	19508	19135	18791	19079
E	2	Sample X50	9631	9835	10772	14264	16759	18061	18714	18814	18986	19107	19838	19628	19428	18899	19381	19333	19523	19631	18815	18916	18997	19254	20152	19614	19443	19202	19060	19715	19449	19131	19854	19539	18753	19068	18197	19159	19580	19266	18921	18828	19251	19132	19269	19256	19207	19614
E	3	Sample X51	9697	10175	11009	14877	16956	18420	19610	20105	20356	21030	20269	21368	20859	20513	20452	21272	20881	21008	20516	21385	20891	20608	20760	20601	20984	20237	20890	20834	21023	20850	20928	21360	20506	21662	21027	21241	20971	20658	20878	20756	20911	20950	20524	20676	20343	20629
E	4	Sample X52	9921	11294	14143	16504	17848	18821	19443	19676	19554	19920	19677	19516	20428	20071	19903	20276	20238	19707	20389	20165	19583	19487	20094	20357	19646	19923	19879	20085	19831	20726	19939	20299	20703	20263	20789	20153	20215	20533	20249	20059	20377	20155	19673	19703	20171	20410
E	5	Sample X53	10381	12690	15591	17287	18291	19104	19385	20177	19874	19913	20019	20236	19863	20027	19438	19178	19966	20285	19592	20338	20101	20070	20428	19039	20180	20387	19660	19834	19517	19524	19811	19822	19651	19731	20024	19461	19211	19169	19395	19149	20165	19340	19702	19235	19325	19659
E	6	Sample X54	10537	13122	14927	17210	18201	19625	19332	19337	20098	20012	19603	19730	20154	19942	20098	20678	19958	20302	19957	19318	19938	19944	19806	20429	19369	19847	19509	19243	19222	19618	19360	19506	19121	19467	19858	19278	19327	19304	20067	19739	19000	19266	18896	19589	18729	19391
E	7	Sample X55	10593	13172	16047	18023	18823	19159	19986	19802	20115	20276	20173	20491	20806	20561	20747	20390	19928	19811	19859	19916	20364	20162	19948	20551	19720	20024	19749	19027	19393	19133	19060	19550	19608	19296	18842	18994	19517	19209	19634	19065	19432	19206	19645	18880	19143	19640
E	8	Sample X56	10622	12547	16202	17610	18682	19389	19980	20398	20616	20427	20307	20178	20420	19867	20370	19983	19688	20108	20532	19918	20041	20358	19925	20347	19561	19975	19773	19694	19877	19908	20254	20130	19769	19579	19672	20668	19568	20436	19564	20247	20313	20277	20163	20734	19568	20626
E	9	Sample X57	11528	14455	16769	17808	18412	18469	19513	19575	20082	19963	19708	19614	19650	20726	20239	19793	20251	20560	20598	20388	20106	20253	20690	20127	20565	20692	21001	20224	20499	20393	20272	20104	20513	20090	20119	20347	20102	19859	20447	20352	20202	19934	19928	19836	20614	19967
F	1	Sample X61	9755	10004	10578	11974	15329	17495	18480	19571	20361	20846	20782	21201	21306	20586	20449	20936	20410	20632	20899	20980	21066	21296	21346	21156	20704	20168	21118	21157	21211	21623	21164	21199	20973	21091	20469	20795	20913	20862	20513	20955	21222	21091	20201	20894	19918	20400
F	2	Sample X62	10146	9824	9827	11560	14369	15730	16819	17994	18705	18983	19202	19585	19313	20042	19435	19731	19566	19485	19762	20338	19858	19525	20205	20120	19461	19838	19663	19575	19412	19890	19961	19731	19400	19952	19401	20040	19768	20206	19502	19815	19437	19573	19261	19429	19661	19677
F	3	Sample X63	9927	10031	10979	11776	13869	15690	17547	18537	19325	20032	20295	20175	20952	21356	20712	20827	20799	20586	21154	20624	20557	19961	20468	21136	20218	20674	20937	20637	20370	20684	20530	20624	20323	20593	20645	20537	20305	19559	20686	20372	19938	19858	20400	20788	21042	20665
F	4	Sample X64	10253	11570	13551	15614	16388	17359	18874	18401	19608	19579	20177	20149	19770	19727	19904	20566	20266	20242	20117	20098	20147	20157	20178	20147	20329	20092	19760	20185	20395	20930	20166	19733	19631	19895	20436	19720	20056	20049	19968	19719	20263	20574	20443	20589	20591	20901
F	5	Sample X65	10588	10913	13720	15668	16656	18362	19367	20436	20307	19650	21004	20702	20841	20448	20345	20487	20301	20145	20183	19706	20576	20029	20170	19981	20054	20469	20802	20693	20727	20175	20191	20584	19449	20054	20489	20081	19909	20622	20743	20059	20392	19462	20414	20647	20471	19611
F	6	Sample X66	10002	11423	13879	15017	17160	18499	18384	19138	19532	19671	20316	19827	19859	20129	20086	20331	19658	20031	19801	20607	19901	20098	19993	19692	19755	19933	19399	19810	20247	19322	19900	19672	18815	18668	19508	19082	18925	19097	19421	19625	19214	18648	19334	19386	19493	18616
F	7	Sample X67	10573	12247	14560	16843	17383	17480	18674	18858	18923	19097	19959	20398	19599	19534	19563	19606	19425	19895	19498	19579	19716	20114	19643	19919	19523	20137	19288	20201	19342	19559	19912	19565	19312	19656	20129	19897	19884	19315	19558	19297	19962	19402	19274	19685	19875	20133
F	8	Sample X68	11033	12132	14889	16913	18335	19819	18247	19190	19994	19105	19220	20296	20468	19904	20265	19966	20446	20068	19742	20402	20311	20279	20442	19897	19901	20185	19684	19753	19944	20027	20048	20002	19549	19842	19632	20194	20208	20304	20699	20299	20264	19972	19570	19791	20004	20025
F	9	Sample X69	10862	12251	14552	17022	17867	17852	18583	19233	19556	19777	20348	20106	20196	19990	19748	20534	19747	19668	19425	20007	20457	20133	19936	19983	20269	19733	19955	19941	20275	20262	20177	19932	19944	19300	19375	19379	19889	19398	19932	19757	20064	19905	19982	20171	19836	20124
User: USER
Path: C:\Program Files (x86)\BMG\CLARIOstar\User\Data\
Test ID: 43
Test Name: 90m_ANTS_DPX_LUV
Date: 5/4/2018
Time: 4:26:43 PM
ID1: Plate_6_05032018_WTBAK,M71,V74A
Fluorescence (FI)
Well Row	Well Col	Content	Raw Data (360-15/530-15)	Raw Data (360-15/530-15)	Raw Data (360-15/530-15)	Raw Data (360-15/530-15)	Raw Data (360-15/530-15)	Raw Data (360-15/530-15)	Raw Data (360-15/530-15)	Raw Data (360-15/530-15)	Raw Data (360-15/530-15)	Raw Data (360-15/530-15)	Raw Data (360-15/530-15)	Raw Data (360-15/530-15)	Raw Data (360-15/530-15)	Raw Data (360-15/530-15)	Raw Data (360-15/530-15)	Raw Data (360-15/530-15)	Raw Data (360-15/530-15)	Raw Data (360-15/530-15)	Raw Data (360-15/530-15)	Raw Data (360-15/530-15)	Raw Data (360-15/530-15)	Raw Data (360-15/530-15)	Raw Data (360-15/530-15)	Raw Data (360-15/530-15)	Raw Data (360-15/530-15)	Raw Data (360-15/530-15)	Raw Data (360-15/530-15)	Raw Data (360-15/530-15)	Raw Data (360-15/530-15)	Raw Data (360-15/530-15)	Raw Data (360-15/530-15)	Raw Data (360-15/530-15)	Raw Data (360-15/530-15)	Raw Data (360-15/530-15)	Raw Data (360-15/530-15)	Raw Data (360-15/530-15)	Raw Data (360-15/530-15)	Raw Data (360-15/530-15)	Raw Data (360-15/530-15)	Raw Data (360-15/530-15)	Raw Data (360-15/530-15)	Raw Data (360-15/530-15)	Raw Data (360-15/530-15)	Raw Data (360-15/530-15)	Raw Data (360-15/530-15)	Raw Data (360-15/530-15)
		Time	0 min	2 min	4 min	6 min	8 min	10 min	12 min	14 min	16 min	18 min	20 min	22 min	24 min	26 min	28 min	30 min	32 min	34 min	36 min	38 min	40 min	42 min	44 min	46 min	48 min	50 min	52 min	54 min	56 min	58 min	60 min	62 min	64 min	66 min	68 min	70 min	72 min	74 min	76 min	78 min	80 min	82 min	84 min	86 min	88 min	90 min
A	1	Sample X1	8548	9050	8748	9546	10616	11845	12895	14203	13995	14735	14982	15262	15797	15785	15661	15588	15892	15908	16086	15866	16368	15975	16158	16512	16517	16326	16267	16019	16118	15912	15932	15459	16284	15981	16421	16069	16672	16146	16381	16361	15878	16233	16382	15969	16204	16217
A	2	Sample X2	8358	8393	8612	8981	9559	10845	12172	12720	12524	13687	13849	14095	15123	14912	14934	14823	15400	14833	14278	15174	15324	14927	15131	15216	14977	15255	15375	14768	15416	14759	15334	15382	15350	15029	15374	14978	14804	14472	15329	15460	14655	15279	15143	14983	14915	15290
A	3	Sample X3	8791	9059	9506	9677	10385	11795	13111	14017	15067	15535	15845	16101	16121	16897	17301	16421	16732	16857	16906	16383	16900	16956	16496	17039	17100	17167	17169	16912	16704	17681	17187	16744	16451	16585	16552	16905	16980	16782	16714	16746	16515	16623	16545	16588	17183	16601
A	4	Sample X4	8852	9045	8749	10169	10932	12144	13259	13106	14165	14212	14789	14411	15225	15365	15150	15609	15217	15546	15771	16227	15528	15585	15519	15408	15841	15193	16081	15387	15904	15411	15516	15332	15414	15388	15121	15937	15696	15610	15569	15877	15813	15526	16025	15581	15605	15610
A	5	Sample X5	8870	9250	9632	9950	12088	12896	13497	13950	14473	14817	15310	15996	16123	16085	16513	15904	16393	17174	16224	16285	16010	16433	16799	16321	16689	16455	16468	15928	16485	16458	16823	16469	16302	15934	16560	16336	16599	16283	16395	15898	15865	15908	16042	16187	16134	15993
A	6	Sample X6	9581	10073	10642	11612	12835	13976	14390	15296	15881	16210	16778	17288	16686	17695	18041	17563	17909	17749	17670	18191	17677	17682	17382	18147	18524	18335	17965	17558	17995	18000	17778	18360	17581	18054	18217	17558	17604	17504	17382	17433	18178	17738	17525	17754	17484	17626
A	7	Sample X7	9410	9878	9504	12123	13723	14793	15819	16150	16349	16970	17014	17034	16851	17322	17264	17114	17034	17341	16776	17442	17227	17823	17433	16682	17023	17256	16986	17113	17183	17680	17060	16903	16756	16911	16816	16956	17224	16766	17515	16762	16790	17045	17279	17152	18039	16905
A	8	Sample X8	8906	9105	10064	11835	14119	14874	14714	15363	15763	15950	16605	16558	16996	16531	16886	16349	16409	16698	17153	17041	16907	16921	17078	17393	17288	16918	16482	16870	16422	16523	16147	16680	16162	16296	16608	16208	16561	16760	16384	15999	16714	16348	16340	16315	16909	16506
A	9	Sample X9	8680	9347	9927	11724	13382	13539	14508	14746	15444	14898	15681	15720	16145	15997	15965	15869	16132	16461	15990	16307	15589	15640	16365	15460	15593	16313	15763	15950	15525	15805	16358	15596	16074	15466	15434	16149	15671	15758	16029	15901	15650	15622	15574	15688	15386	15305
A	10	Sample X10	29978	29737	29494	28524	27651	26763	26306	26389	26876	27173	26300	26667	26638	25322	26327	26246	26149	26368	25856	25464	25930	25956	26352	25523	25600	26878	26144	27013	26174	26316	25609	25643	25168	26081	25751	25519	25857	25857	26454	25363	25886	25857	26190	25766	25387	26342
A	11	Sample X11	30167	29295	27885	27434	28122	27410	27410	27439	26231	25484	25401	25693	26717	26512	25648	27822	25918	26398	25315	25846	25575	24715	25267	28341	25605	25148	25367	25022	26596	24939	25153	25026	25306	25529	25662	27112	24366	25330	25328	26676	24707	24598	24687	25132	27165	26601
A	12	Sample X12	28897	28695	27927	27396	27010	26435	26020	26027	25667	25554	25923	25441	25987	25256	25888	24861	25937	25918	26204	25814	25358	24927	26037	25562	25455	25740	25518	25509	25162	24773	25637	24883	25048	25591	24617	25136	25155	25287	25635	25119	24798	24896	24982	24847	25070	25328
B	1	Sample X13	9520	9738	9409	9803	10007	10076	10751	10928	11380	12835	12685	13729	13968	14078	14968	14892	15160	15031	15318	15403	15790	16260	16358	16146	16177	16446	16416	16315	15965	16448	16945	16365	16195	16639	16617	16268	16770	16446	16476	16631	16340	16716	17082	16589	16328	16993
B	2	Sample X14	9356	9689	9492	9357	9392	9687	9762	10456	10326	11086	11997	12621	12326	13145	13827	14011	13680	14100	14477	14561	14869	14806	15066	14650	15096	14542	15712	15256	15458	15616	15325	15569	15991	15457	15372	16170	15875	15581	15393	15838	15808	15761	15877	16471	16216	16185
B	3	Sample X15	9336	9710	9922	10162	10117	10138	10417	10739	11907	12163	12751	13292	13548	13796	15226	14364	13938	14411	15079	14497	14710	14771	15074	15038	15483	14620	15619	15596	15103	15572	15390	15708	16351	15833	15891	15492	15821	15373	15402	15535	15937	15169	16089	15590	15771	15934
B	4	Sample X16	10008	10427	10359	10674	10566	11578	12261	12763	13675	14055	15492	15412	16171	16887	17206	16851	16918	17269	17619	17948	17758	17464	17856	17937	17888	18658	17770	18401	17919	18760	18840	18668	18976	18176	18567	18174	18737	18464	18765	18542	18148	18847	18576	18041	18364	18351
B	5	Sample X17	8175	8953	9240	8834	9394	10397	10521	11586	11906	12450	12909	13164	13876	13567	14136	14200	14111	14498	14617	15019	14465	14116	15094	14518	14598	14706	15029	15380	14670	14994	14348	15007	14996	14788	15117	14923	15113	15073	15539	15061	15161	14485	15043	15036	15296	14588
B	6	Sample X18	9811	10063	10440	10403	10908	11578	12831	13132	14241	14513	15112	15468	15962	16240	16668	16703	16982	16898	16875	16999	17648	17516	18030	17222	17145	17142	17286	17916	18543	17765	18374	17390	17682	17958	18490	18365	17583	18044	17998	17885	18600	18122	17969	18077	18348	18199
B	7	Sample X19	9388	9506	9512	9665	10287	10754	11724	12387	13373	13963	14150	14792	15123	15005	15234	16190	15775	15576	15732	15989	15847	16376	16224	16662	16311	16531	16207	16857	16145	17060	15951	16316	16235	16442	16343	16160	15917	15850	16629	16298	16583	16421	16139	16385	16574	16162
B	8	Sample X20	9849	10083	10223	9964	10964	11086	12170	12945	14344	14728	15492	15862	16324	15989	16700	16731	16418	17172	17367	16526	17720	17334	17825	17200	17615	17827	16911	17169	17200	17753	18496	17748	17985	17094	18403	17137	17436	18488	17688	17932	17699	18354	18223	17509	17264	18014
B	9	Sample X21	9111	9055	9840	10091	10037	10601	11624	13156	13558	14040	14264	15038	15085	15229	15820	15727	15910	16206	16219	15829	16332	16125	16052	16223	16455	16702	16265	16763	16013	16078	15580	16279	16463	16577	16525	16332	16231	16173	16350	16068	16439	16835	16736	16795	16696	16526
B	10	Sample X22	10789	10437	10909	10474	10624	10601	11133	10729	10449	10954	10882	10846	10724	10307	10748	10962	10682	10706	10688	10832	11164	10681	10803	10953	10864	11450	10681	10947	10692	10650	11171	10834	10909	10866	10764	11441	10925	10619	11085	10912	11483	11222	10906	11215	11103	10512
B	11	Sample X23	10056	9909	10122	10128	10485	10182	10343	9990	10526	10106	10396	10210	10378	10296	10153	10495	10140	10157	10121	10674	10344	10213	10380	9941	10811	10275	10086	10184	10349	10627	10502	10197	10268	10677	10937	9906	10511	10450	10188	10618	10239	10480	10241	10434	10268	10888
B	12	Sample X24	9402	9508	9329	9502	9469	9236	9499	9688	9409	9773	9424	9759	9733	9633	9668	9557	9555	9647	9336	9409	9558	9713	9115	9649	9606	9840	9805	10016	10108	9470	9510	9097	9715	9466	9782	9571	9175	10232	9222	9530	9681	9569	9333	9736	9544	9946
C	1	Sample X25	10723	11014	11056	11507	10823	10718	10928	10887	10587	10632	10909	10730	10859	10973	11110	11192	11115	11235	10779	11158	10705	11249	11443	11290	11164	11612	11328	11252	11821	11530	12316	12504	12227	12375	12370	12094	12170	12557	12467	12713	12605	12640	13308	12843	13026	13122
C	2	Sample X26	9627	9368	9874	10591	9918	10548	10176	11324	10107	10652	11830	13218	11912	11685	11678	12165	12519	12488	10350	9638	9592	11304	10860	12657	11245	9805	10385	9945	10058	9846	10461	9871	12011	10850	10116	10369	10428	10017	11251	10089	11073	11390	10369	13013	11641	11455
C	3	Sample X27	9294	9707	9621	9791	9656	10277	9832	9956	9787	9922	10249	9919	10009	10073	9838	10054	10255	10331	10129	10337	10264	10758	10133	10876	10777	11312	11353	11229	11656	11400	11657	12031	11486	12053	11893	12473	12530	12340	12478	12417	11773	12562	12240	12265	12710	12850
C	4	Sample X28	9757	9890	9999	9691	9697	9453	9696	10092	9782	10171	10297	10064	10390	11025	10573	11139	11309	11223	11627	11894	12213	11936	12320	12751	12342	12878	13198	12649	13481	12507	13210	13649	13471	13357	13517	13995	13936	14394	14200	14127	14021	14507	14774	14714	14491	14478
C	5	Sample X29	8967	9145	9175	9436	9714	9655	9504	9414	9774	9546	9846	10121	10202	10814	10693	10940	11260	11294	11207	11268	11174	11809	11669	12641	11921	12658	12171	13111	13073	13219	13232	13072	13742	13643	13735	13547	13520	13326	13950	13874	13892	13760	14182	14368	13876	14137
C	6	Sample X30	9898	9819	10303	10449	10300	10390	10725	10258	10797	10551	11095	11191	11053	11781	11799	11740	12235	12808	12608	13134	12997	13193	12929	13810	13296	13675	13947	13752	13762	14087	14245	14424	13977	14731	14520	14319	14948	15409	14917	15222	15237	15345	15386	15137	15405	15867
C	7	Sample X31	9312	9359	9209	9441	9636	9652	9784	9356	9537	9646	9564	9809	10033	10474	10397	10960	11128	10870	11302	11734	11380	11863	11752	11896	12130	12022	12727	12262	12932	13065	13097	12631	13211	13275	13537	13114	13258	13587	13420	13624	13879	13855	13433	13899	13753	13687
C	8	Sample X32	10374	10704	11070	11038	11110	10598	10800	10558	11298	11078	11393	11375	11137	11866	12271	11933	11668	12177	12735	13349	13807	13193	13772	13974	13863	14592	14361	14095	14162	14973	15217	14902	15420	15689	15222	15616	15653	15561	15815	15979	15378	15805	16143	16439	15820	16133
C	9	Sample X33	9204	9965	9512	9962	9689	9706	9583	9512	10229	9216	9940	10193	9961	9870	10511	10218	10329	10528	11498	11039	11373	11454	12185	11937	11604	11826	12479	12509	12498	12910	12664	12646	13403	12864	12802	13505	13411	13611	13267	13418	13432	13511	13971	13650	13513	13554
C	10	Sample X34	9967	9754	9417	8959	8975	9596	8749	8841	8276	8451	8657	8658	8708	8727	8892	8993	8786	8541	8748	8616	8570	8509	8711	8876	9029	8200	8842	8665	8679	8758	8693	8275	8455	8445	8695	8556	8529	8756	9143	8661	8786	8250	8640	8736	8605	8839
C	11	Sample X35	9105	9140	9138	9087	8849	8819	8579	8528	8766	8775	8883	8720	8036	8546	8473	8281	8768	7859	8570	8663	8611	8735	8727	8489	8331	8579	8548	8486	8656	8105	8600	8492	8734	8886	8967	8095	8049	8656	8838	8910	8386	8260	8132	8112	8551	8298
C	12	Sample X36	9436	9086	9098	9005	8966	9058	8559	8451	8906	8857	8460	8692	8385	8573	8713	8880	8508	8492	8690	8671	8109	8710	8173	8957	8992	8859	8461	8502	8515	8219	8565	8421	8512	8600	8603	8631	8471	8166	8543	8273	8629	8441	8533	8378	8834	8457
D	1	Sample X37	10686	10791	10864	11003	10427	10598	10652	11031	10580	11030	10827	11103	11000	10941	10284	10510	10954	10604	10921	10517	10603	10277	10279	10638	10762	10754	10755	10595	10519	10732	10493	10593	10987	10639	10825	10793	10395	10759	10419	10399	10252	10428	10265	10563	10616	10220
D	2	Sample X38	10820	11118	11015	10602	10856	10765	10690	10350	11118	11029	11044	11109	11060	10723	10624	10957	11374	11121	10960	11028	11039	10632	10804	10714	10938	10696	10797	11088	10825	10461	10863	10400	11085	10906	10979	10761	11409	10901	10835	10733	11358	11338	10748	10761	10888	10802
D	3	Sample X39	11231	11333	11297	11497	11129	11477	11762	11247	11787	12002	11024	11465	11216	11068	11507	11233	11586	11621	11525	11323	11202	11124	11877	11112	11190	11402	11327	11434	11669	11366	11169	11413	11377	11127	11374	11573	11525	11384	11353	12080	11495	11438	11467	11530	11066	11205
D	4	Sample X40	10670	11084	10485	11053	11024	10803	11225	10993	11540	11470	11271	11016	11393	11777	11555	11120	11282	11472	11670	11985	11334	11555	11436	11658	11313	11480	11350	11537	11762	12049	11910	12041	12274	12455	12229	12078	12313	12111	12231	12473	12491	12904	12966	12865	13011	12953
D	5	Sample X41	9953	9947	9901	10586	10547	10910	10293	10354	10584	10968	10883	10945	10720	10923	11088	10863	10982	11269	11285	10867	11422	11048	11400	11598	11295	11541	11184	11659	11862	11583	11879	11190	12131	12088	12820	12413	12599	11628	12541	12605	12546	12615	12875	12886	13063	12757
D	6	Sample X42	9070	9551	9668	10278	9915	10123	10165	10122	10572	10532	10331	10263	10435	10429	10422	10619	10802	11271	10589	11170	10582	10568	11105	11380	11233	11221	11571	11419	11596	11421	11669	11652	11879	12137	12123	12005	12151	12572	12147	12611	12501	12821	12945	12985	12826	13010
D	7	Sample X43	10496	10919	10894	10845	10833	10588	10585	10372	11083	10717	10936	10753	10891	10635	10547	10547	10639	10883	10801	10681	10525	11014	10972	10860	10852	11011	10860	10191	10396	11084	11003	10810	10294	10485	10718	10864	10922	10752	10567	10805	10989	11277	10689	11262	11289	11320
D	8	Sample X44	10867	10819	10899	10102	10828	10813	10508	10768	11144	10798	10785	10796	11320	10964	10719	10885	11308	11223	10789	11164	11376	11193	10719	11402	10913	11178	10917	10552	10898	10658	10754	10973	10848	10926	10789	11139	10670	10936	11430	10603	10791	10737	10815	11486	11307	11551
D	9	Sample X45	9734	10060	10340	10310	10490	10204	10584	10426	10639	10633	10412	10583	10462	10378	10483	9988	10542	10407	10548	10511	10401	10404	10407	10546	10307	10478	10817	10861	10566	10317	10628	10542	10740	10047	10180	11000	10459	10751	10657	10696	10890	10895	10704	10733	10699	10968
D	10	Sample X46	6052	5925	6074	5601	5758	6089	5737	5408	5530	5603	5673	5657	5404	5504	5882	5573	5468	5090	5435	5793	5662	5242	5323	5876	5331	5473	5251	5331	5370	5509	5414	5358	5416	5402	5191	5512	5600	5463	5548	5361	5695	5323	5510	5617	5641	5435
D	11	Sample X47	6115	5584	5871	5543	5834	5509	5754	5217	5375	5255	5605	5263	5381	5352	5360	5465	5468	5766	5333	5414	5422	5402	5697	5162	5529	5435	5535	5402	5594	5513	5558	5435	5578	5457	5184	5670	5255	5424	5194	5323	5596	5442	5387	5271	5533	5509
D	12	Sample X48	6016	5667	5792	5608	5747	5498	5537	5675	5629	5695	5531	5630	5726	5377	5357	5339	5586	5551	5621	5443	5384	5663	5399	5462	5271	5411	5603	5507	5412	5754	5535	5428	5383	5479	5706	5400	5609	5342	5407	5478	5238	5218	5204	5429	5599	5668
E	1	Sample X49	9931	10481	13864	15251	16370	17191	17532	17575	17909	18081	17811	18250	17159	18486	17639	17620	17311	17955	17824	17650	17359	17272	17382	16735	17382	17765	17164	17538	16875	17092	16630	17127	17047	17254	16723	16170	16980	16612	17057	16314	16464	16776	16261	17198	16867	16928
E	2	Sample X50	9802	10495	13100	15770	16720	17801	18022	18628	18629	19201	19320	19166	19115	19098	19398	19603	18633	18928	19118	18586	18437	19267	19489	18948	18789	18372	18978	18908	18603	18634	18150	18030	18389	18218	18263	18361	18176	17855	18024	18242	17942	18534	17678	17586	17216	17719
E	3	Sample X51	9451	10333	11004	13866	15754	16904	18019	17597	18747	18762	18706	19003	18477	18473	18856	18612	18999	18703	18865	18340	19149	18789	18667	18793	18415	19008	19090	19355	19471	18867	19140	18874	18851	18948	18698	19369	18731	18861	19285	18960	18938	19179	18616	19916	18978	19438
E	4	Sample X52	10035	11316	12881	15735	16739	17685	18881	19733	19982	19194	20073	19887	19279	19661	19189	19967	19864	19419	19612	18641	19477	18951	18908	18702	18617	19367	19266	18696	19412	19154	18528	19001	18972	18919	18806	18518	19127	18216	18600	18948	19034	18541	18509	19076	18570	19287
E	5	Sample X53	9410	10141	12666	14181	15808	16749	17546	17830	18698	18006	18905	18131	18398	18801	17773	18536	17695	17558	17750	18494	17856	17995	17828	17095	17914	17710	17460	17408	17538	17058	17332	17881	17181	17228	17363	17498	17350	17174	17194	17567	17300	17500	17703	17216	17053	17617
E	6	Sample X54	9225	9985	11428	14017	14807	16048	16889	17766	17551	17935	17480	18368	18460	18150	18336	17612	18135	16886	17816	17536	17738	17981	17694	17203	17232	17217	16992	17117	17160	17164	17128	17724	17168	17645	17575	17349	16827	16765	17173	16924	17357	17284	16933	17202	16919	17209
E	7	Sample X55	10123	10667	13431	15230	16906	18061	18155	18827	18247	19314	18746	18818	19135	18873	18922	19250	19170	18772	18285	18927	19340	19115	19041	18798	19096	18571	19438	19584	18898	18983	19109	19117	18726	19170	18957	18992	19473	19319	18949	18684	18911	18962	19674	18877	19542	19644
E	8	Sample X56	9987	10570	12699	15837	17034	17274	18177	18123	18514	18556	18324	18318	18293	17678	18501	18755	18271	17969	18118	17732	17707	18511	18502	18009	17893	17662	18181	18102	18091	17841	17757	18132	17713	17448	18215	17691	17512	17426	17272	17696	17589	17819	17952	17702	17004	18051
E	9	Sample X57	9752	11287	13562	15793	16877	17885	17889	18435	18517	18556	19514	19106	19171	19380	19160	18848	19613	18962	19254	19626	19375	19209	19349	19282	19265	19093	18563	19739	18983	19057	18762	18888	19247	19613	19153	19092	19517	19427	19319	19670	18977	19562	18911	19515	19238	19327
F	1	Sample X61	9693	9768	10821	12486	14444	16088	16554	17836	18009	18337	19195	18715	18578	19031	18986	18501	18671	18458	19308	18306	18609	18772	18841	19144	18695	18680	19137	18489	18316	18403	18412	17965	18253	18141	18601	18733	18506	18141	18184	18083	18069	18676	17951	18126	18694	18985
F	2	Sample X62	9595	9677	10187	12078	13540	14456	16026	17065	17112	17582	17522	18318	18182	17722	18582	17917	18686	18236	18496	18364	18251	18445	18207	18802	18864	18477	18375	18789	18440	19281	18384	18731	18432	18422	18552	18811	17856	18460	18650	18216	18573	18629	18606	19100	18728	18288
F	3	Sample X63	9470	9840	9598	11360	12329	14172	15887	16511	17540	18143	17472	19037	18645	18440	18856	19005	19409	18843	18891	18968	17894	18873	18568	18860	18698	18502	18945	18801	18226	18109	19068	19377	18527	19020	18507	19031	18913	18570	18411	18927	18544	18401	18461	18795	18110	18226
F	4	Sample X64	9475	10582	11030	13279	15046	15260	16967	17782	17308	17804	18249	18385	19214	18874	18927	18823	18359	18780	18933	18745	18668	18488	19037	18632	18846	18946	18877	18507	18788	19009	19026	18784	18373	19034	18985	18996	19025	19274	18532	18510	19129	19364	19190	19008	18699	18597
F	5	Sample X65	12172	13622	15553	16590	18022	18795	19063	19509	19512	19466	19462	18776	19242	19636	19513	18885	19141	19285	19178	19409	18729	18658	18913	18821	19177	18722	19135	19279	18903	19219	18747	18837	18982	18754	18780	19256	18994	18970	18460	19646	18586	19674	19402	17714	18677	18337
F	6	Sample X66	9398	9851	10588	12309	13965	14999	16535	17194	17995	17846	18971	18477	18948	19005	18802	18636	18771	19139	19496	19084	19669	19536	18614	19500	19015	19652	19193	19768	18870	19445	19129	19550	19633	18928	19487	19708	19362	19023	19164	18947	19238	18796	18965	18935	19171	19259
F	7	Sample X67	9486	10168	10835	12655	14558	15947	16646	17489	17538	18344	18220	18754	18784	18654	18905	18949	18556	18881	19207	19380	19424	19049	18760	19478	19860	20089	19637	19355	19154	19684	20112	19053	19038	19334	19726	19341	18958	19430	19400	19550	19446	19500	18720	18777	19319	19532
F	8	Sample X68	9479	10220	10635	12790	15319	17032	18383	17748	19051	19559	19464	20034	19559	19443	19502	19237	19523	19827	19314	19357	19278	19331	19439	19386	19307	19507	19682	19298	19422	19300	19283	18908	19594	18949	19245	19893	20132	19691	19587	19610	19341	19419	19326	19627	18899	19567
F	9	Sample X69	9380	9698	10692	12502	13524	16137	16451	16586	17754	18286	18763	18238	18518	18645	18377	19288	18754	19375	18988	18842	18738	18770	18468	19065	19465	18448	17907	18938	18708	19121	18592	18576	18613	19239	19033	18331	18836	18708	19043	18972	18498	19160	18651	19190	18628	18612
G	1	Sample X73	8776	9230	9130	9271	9987	11123	12538	13812	14808	15334	15906	16159	16507	16193	16949	16540	17604	17156	17202	17583	17564	17447	17525	17378	18176	17932	17763	17898	17709	17681	17704	17404	17864	17544	17792	17657	17765	17614	17880	17639	18029	17991	18463	18632	18126	17875
G	2	Sample X74	8996	9372	9617	10118	10118	11267	12210	13558	14610	15256	15638	16316	17115	17340	17665	17944	18002	18256	18444	18585	18479	18409	18313	18867	18515	18713	18534	18558	18381	18742	18733	18156	19104	19328	18308	19016	18547	18416	18093	19125	18946	18571	18324	18722	19118	19547
G	3	Sample X75	9424	9632	9104	9449	10044	10481	11464	12246	12843	13848	14347	14424	15156	15810	15874	16227	16504	17421	17622	16955	17018	17071	17778	17731	18025	17948	17694	17956	17522	18123	17990	18404	18315	18206	18040	17750	18072	18908	18176	17976	18464	17458	18049	18438	18171	18157
G	4	Sample X76	9861	10803	10913	11444	12499	13556	15247	16864	17013	17295	17188	18750	18643	19437	19948	20013	20313	19646	19825	19671	19665	20303	19940	20213	19915	20795	19850	20549	20145	20591	20487	20104	20641	20804	20360	21270	20312	20701	20051	20131	20519	19809	20187	20973	19753	19832
G	5	Sample X77	9830	10033	10093	10955	11949	13889	15290	15723	16895	17470	18262	18675	18214	19493	19376	19303	19426	19594	19540	19451	20051	20353	20709	20405	20229	20677	20583	20383	20382	20451	20439	20665	20723	20363	20521	20952	20313	20517	20467	20598	20809	20946	19746	20136	20265	20519
G	6	Sample X78	9679	9161	10161	10497	11535	12780	13985	14995	15956	16913	17239	17783	18260	18041	18259	18397	18584	17950	18725	18897	19249	18659	19243	19198	18398	19357	19187	18982	19244	18844	18759	18735	18691	19054	19289	19942	19120	19114	18954	18831	18700	19086	19103	19169	19566	18375
G	7	Sample X79	9916	10055	10333	10617	11327	12334	13395	14454	15827	16975	17519	17643	17787	17676	18160	18266	18198	19071	18352	18254	19400	19174	18964	19257	19097	19379	19920	19426	19514	19103	19105	19029	19193	19983	19589	19853	19680	19764	20230	20462	19495	20450	19457	19729	20164	20480
G	8	Sample X80	9807	9889	9880	10615	11163	12138	13279	13538	15159	15542	16498	17485	17633	17573	17822	17889	17807	18374	18242	18284	18940	18403	18233	18718	18645	18892	19112	19067	18585	18569	18283	18820	19076	18420	18776	18814	18706	18665	18996	19464	19562	18754	19217	19038	18950	18863
G	9	Sample X81	9832	10098	9967	11149	11651	12720	13403	14374	16282	16509	16988	17468	18168	18106	18186	18593	18794	18733	18648	18615	18792	19239	19095	19145	18794	19262	19302	18737	18633	18623	19065	19347	19437	19387	19096	19195	18677	19590	19509	19840	19382	19296	19014	19573	19462	19119
H	1	Sample X85	8692	8731	8886	9236	8795	9095	9656	9437	9805	9966	10312	10548	10486	10558	11038	11384	11956	11974	11760	11832	12368	12416	12487	12742	13426	12973	13858	13524	13260	13349	13595	13941	13966	14061	14444	14544	14157	14922	14136	14400	14452	15007	14889	14371	15031	14646
H	2	Sample X86	9006	9001	9178	9265	9510	9728	10353	10749	10243	10731	10560	11209	11304	11502	12292	12305	11853	12559	12936	13051	13052	13004	13243	13982	13750	14078	14423	14590	14998	14414	14866	15101	15073	15656	14839	15476	15786	15410	15571	15486	15411	15767	15525	15610	15464	15696
H	3	Sample X87	9044	9191	9291	9251	9672	9258	9313	9582	9805	10263	10439	10223	10915	10494	11050	11395	10909	11371	11628	12134	12067	12688	12607	12614	13113	12818	13390	13651	13225	13891	14502	13954	14448	14571	14512	14305	14664	14873	14732	14642	15180	14881	15257	15067	14938	15850
H	4	Sample X88	9394	9753	9752	9700	10129	10600	11217	12004	12139	12607	13389	14306	14350	14845	15169	15289	15382	15590	15818	15967	16500	16463	16969	16933	16769	17054	16892	17601	17404	16776	17038	17439	17532	18233	17264	17541	17853	17554	17421	17454	17975	17726	17640	18127	17511	18204
H	5	Sample X89	10033	9704	10175	10421	10908	11350	11962	12819	13263	13815	14861	15314	15100	16113	16436	17036	16389	16943	17471	17591	17604	17992	17393	17954	18523	18429	18488	17815	18585	18143	18824	18921	18448	18037	18522	18462	19215	18259	18897	19050	19046	18650	19458	18528	19276	19258
H	6	Sample X90	9331	9652	9924	10334	10624	10564	11418	12130	12872	12805	13340	13833	14144	14645	14904	15889	15454	15655	15921	16074	16318	16617	17106	16388	16776	17523	17076	17081	16661	17339	16760	17388	17303	17490	16916	17378	17994	17395	17544	17092	17419	17282	17905	17749	18432	17668
H	7	Sample X91	9747	10038	10048	10647	10862	10857	11204	11538	11918	12276	11884	12060	12508	12261	12856	12465	12690	13223	12891	13017	13285	13658	13918	13627	14575	14587	14826	15148	14628	15004	15157	15055	15731	15681	15534	15738	16074	15673	16289	15594	15934	16011	16117	15691	16140	16221
H	8	Sample X92	9302	9873	9977	10308	10599	10900	11133	11261	11416	11716	12005	12095	12208	12156	12031	12861	12810	12717	12734	12745	13460	13392	13494	14062	14319	14015	14266	14603	14458	15185	14670	14942	15080	15345	15734	15132	14901	15793	15300	15290	15702	16087	15664	15298	15806	15696
H	9	Sample X93	9958	10122	9865	10169	10597	10812	10695	11349	12023	11284	11956	12332	12138	11837	12537	12820	12393	12649	12839	12677	12909	13284	12820	13710	13484	13593	13954	13900	14006	14516	14557	14054	14339	14834	14697	15190	15036	15088	15605	15395	15405	15227	15541	15855	15705	15437
User: USER
Path: C:\Program Files (x86)\BMG\CLARIOstar\User\Data\
Test ID: 44
Test Name: 90m_ANTS_DPX_LUV
Date: 5/4/2018
Time: 6:05:30 PM
ID1: Plate_7_05032018_L78A,D83A,I81A
Fluorescence (FI)
Grey fields contain deactivated wells: / Disabled by user: D03
Well Row	Well Col	Content	Raw Data (360-15/530-15)	Raw Data (360-15/530-15)	Raw Data (360-15/530-15)	Raw Data (360-15/530-15)	Raw Data (360-15/530-15)	Raw Data (360-15/530-15)	Raw Data (360-15/530-15)	Raw Data (360-15/530-15)	Raw Data (360-15/530-15)	Raw Data (360-15/530-15)	Raw Data (360-15/530-15)	Raw Data (360-15/530-15)	Raw Data (360-15/530-15)	Raw Data (360-15/530-15)	Raw Data (360-15/530-15)	Raw Data (360-15/530-15)	Raw Data (360-15/530-15)	Raw Data (360-15/530-15)	Raw Data (360-15/530-15)	Raw Data (360-15/530-15)	Raw Data (360-15/530-15)	Raw Data (360-15/530-15)	Raw Data (360-15/530-15)	Raw Data (360-15/530-15)	Raw Data (360-15/530-15)	Raw Data (360-15/530-15)	Raw Data (360-15/530-15)	Raw Data (360-15/530-15)	Raw Data (360-15/530-15)	Raw Data (360-15/530-15)	Raw Data (360-15/530-15)	Raw Data (360-15/530-15)	Raw Data (360-15/530-15)	Raw Data (360-15/530-15)	Raw Data (360-15/530-15)	Raw Data (360-15/530-15)	Raw Data (360-15/530-15)	Raw Data (360-15/530-15)	Raw Data (360-15/530-15)	Raw Data (360-15/530-15)	Raw Data (360-15/530-15)	Raw Data (360-15/530-15)	Raw Data (360-15/530-15)	Raw Data (360-15/530-15)	Raw Data (360-15/530-15)	Raw Data (360-15/530-15)
		Time	0 min	2 min	4 min	6 min	8 min	10 min	12 min	14 min	16 min	18 min	20 min	22 min	24 min	26 min	28 min	30 min	32 min	34 min	36 min	38 min	40 min	42 min	44 min	46 min	48 min	50 min	52 min	54 min	56 min	58 min	60 min	62 min	64 min	66 min	68 min	70 min	72 min	74 min	76 min	78 min	80 min	82 min	84 min	86 min	88 min	90 min
A	1	Sample X1	9189	9427	9004	9173	9277	9594	9291	9570	9870	9754	9277	9351	9184	9508	9303	9310	9601	9177	9669	9360	9427	9273	9578	10224	9720	9370	9766	10017	9778	9876	10068	10023	10583	10541	10423	11099	10487	10658	10858	11406	11314	11776	12158	12185	11973	12552
A	2	Sample X2	9179	9350	9393	10095	9280	9357	8975	9472	9807	10028	9926	9848	9691	9754	9586	9603	9403	10135	10218	9952	9882	10601	9272	9915	10015	10327	10165	9984	10301	10629	10712	10167	10844	10516	10984	10736	11295	11467	11355	11665	11544	11821	12052	12405	12788	12547
A	3	Sample X3	8643	9147	9152	9244	8965	9136	9193	9797	9240	9449	9230	9325	9376	9370	9571	9522	9751	9518	9560	9707	9351	9898	10043	9271	9902	9984	9887	9737	10039	10134	10017	10064	10731	10490	10594	10815	10931	10510	11357	11353	11323	11648	11553	11753	12253	12250
A	4	Sample X4	8868	9060	9200	9219	9100	9227	9613	9341	9143	9384	9646	9627	9458	9534	9663	9473	9510	9379	9542	9466	9551	9616	9704	10333	10136	10222	10794	10582	11091	11267	11418	12197	12295	12481	12232	13089	13782	13981	13653	13935	14162	14534	14496	14196	14584	14809
A	5	Sample X5	9300	9831	9546	9326	9250	10060	9576	9806	9840	9666	9784	9689	9857	9737	9825	9084	9926	9845	9948	9988	10112	10243	10441	10545	10386	10934	10933	11699	12071	11746	12785	13061	13674	13346	13828	13556	14467	14539	14904	15361	14881	15038	15297	14875	15657	16150
A	6	Sample X6	8660	9106	9005	9230	9341	9484	9287	9460	9404	9010	8860	9408	9027	9251	9462	9424	9476	9892	9290	9715	9543	10178	10335	10016	10331	10327	11033	11912	11660	12033	12660	12969	12826	13310	13842	13049	14660	14263	14488	14421	14621	14875	15087	15101	14865	15036
A	7	Sample X7	8939	8996	9340	9736	9707	9234	9305	9180	9543	9799	9371	9378	9672	9831	9749	9614	9599	9839	9735	9351	9661	9555	9636	9345	9844	10259	10241	10251	10102	10252	10377	10370	10747	11273	11564	11247	11881	11692	11908	11849	11940	12301	12447	12507	12600	12869
A	8	Sample X8	9597	9397	9608	9383	9411	10096	9669	10130	9952	9634	9534	9978	9725	9397	10018	10189	9381	9770	9744	9833	9843	10396	9660	9970	9711	10219	10522	10686	10491	10350	11026	11028	11182	11080	11520	11506	11655	12258	12718	12108	12745	13011	12482	13279	13059	13478
A	9	Sample X9	8489	8909	9049	8428	8945	8840	9103	9152	8969	8916	9361	9109	9099	9164	8899	9036	9250	9267	9137	8981	8747	9556	9610	10053	9568	9983	9365	9602	9812	10140	10239	9713	10327	10159	10013	10639	10933	11598	11244	11233	12344	11624	11867	12358	12197	12731
A	10	Sample X10	29490	27940	28259	26947	26456	26293	26600	25319	25520	25734	26299	25794	25524	25477	25668	25308	24913	25709	25392	25423	24314	24934	25989	25148	24973	25838	25481	24791	25414	24809	25825	25457	24700	26089	25220	25395	25253	25701	24477	25079	24827	24556	24623	25184	24989	24677
A	11	Sample X11	28658	28120	27493	26807	26621	25903	25328	25068	25697	25670	24843	25782	26157	25499	25332	25573	25184	25156	25617	25185	25220	24989	24965	24642	25327	25210	24543	24273	25039	24825	24850	24672	24704	24989	25027	25107	24096	24915	25017	25331	24656	24526	24603	24927	24677	24391
A	12	Sample X12	28744	27740	27637	26861	26156	26525	25000	25886	26094	25465	25473	25234	25168	25712	25414	25364	25525	25694	25416	25516	25430	25171	25761	25201	25510	25596	25547	24790	25501	25255	24941	25308	25107	26118	25490	24770	25313	25022	25091	25348	24994	24923	25047	24953	24886	24622
B	1	Sample X13	9309	9194	9264	9222	10034	9290	9488	9465	9534	9303	9720	9403	9326	9486	9498	9003	9634	9217	9512	9303	9038	9411	9307	9446	9357	8968	9551	9518	9504	9753	9442	9348	9452	9534	9698	9278	10014	10222	10111	9629	10004	9869	10394	9604	10002	10051
B	2	Sample X14	9377	9376	9305	9660	9651	9756	9647	9349	9646	9459	9266	9315	9201	9687	9314	9375	9360	9278	9261	9353	9702	9643	9424	9210	9419	9313	9663	9885	9429	9514	9391	9373	9651	9875	9678	9096	9759	9923	9998	9913	9988	10149	10133	10031	10028	10280
B	3	Sample X15	9265	9795	9626	9546	9828	9506	9407	9728	9555	10012	9494	9381	9568	9457	9168	9448	9588	9447	9892	9771	9440	9783	10094	10320	9330	9641	9495	9979	9895	9612	10021	9985	9569	10072	10311	10160	9963	10227	10329	9936	10036	10884	10171	10084	10575	10562
B	4	Sample X16	9179	9352	9214	9293	9454	9647	9158	9324	9385	8982	9152	9732	9436	9118	9290	9171	9351	9089	9417	9486	9120	8890	9632	9671	8997	9788	9594	9725	9791	9568	10024	10133	10327	10158	10299	10451	10121	10745	10830	10473	11172	11225	11231	11729	11862	11932
B	5	Sample X17	8947	9518	9454	9499	9777	9479	9764	9231	9556	9534	9866	9597	9449	9944	9732	9471	10502	9414	9850	9627	9790	9972	9835	9886	9926	9552	10168	10252	10332	10632	10042	10601	10600	10732	10793	11181	11011	11285	11533	11861	11783	11976	12358	12567	12738	13012
B	6	Sample X18	9110	8941	9437	9574	9416	9694	9130	8789	9962	9569	9315	9489	9257	9277	9522	9308	9583	9118	9411	9723	9418	9348	9534	9205	9889	9081	9679	9645	9534	9875	9556	10375	10575	10164	10280	10538	10650	10834	11173	11141	11134	11851	12545	12026	11752	13211
B	7	Sample X19	8954	9115	9374	8870	8819	9331	9513	8938	9334	9120	9710	8999	8884	9186	9162	9205	9351	9492	8915	8682	9611	8933	9506	9149	9464	9287	9447	9788	9301	9617	9422	9086	10032	9640	9365	9547	10151	9819	10188	9946	9699	9698	10233	10512	10069	10431
B	8	Sample X20	9475	9348	9640	9774	9564	9955	9729	9795	9901	9875	9635	9803	9613	9901	9616	9950	9964	9893	9927	9830	9945	10072	9319	10004	10097	9853	10224	10367	10113	10335	10157	10535	10231	10276	10639	10710	10683	10844	10637	11132	10514	10515	11286	11248	11203	11018
B	9	Sample X21	9528	9182	9355	9247	9434	8983	9782	9774	9692	9338	9270	9337	9081	9574	8986	9642	9499	9286	9513	9412	9505	9239	9588	9431	9521	9192	9508	9835	9627	9557	9831	10012	9886	9630	9529	10269	10073	10012	9979	10660	10154	10442	10296	10630	10862	11035
B	10	Sample X22	10976	11294	11261	10495	11060	10672	11210	11518	11148	11299	10974	11140	10948	10881	11367	10833	10788	10853	10595	10992	10968	10946	10991	10782	11268	11325	11236	10886	11002	11079	11440	11111	11204	11124	10955	11523	11394	11322	11118	11097	11191	11252	10977	11882	11715	11430
B	11	Sample X23	9992	10107	10290	9963	10086	9861	9804	10340	10111	9756	10151	10322	10095	9939	10184	10475	9785	9997	10447	10555	10390	10665	10375	9885	10188	10158	9856	10016	10044	10217	10457	10228	9908	10429	10201	10252	10267	10399	10296	10881	9982	10378	10239	10242	10349	10452
B	12	Sample X24	9970	9591	9629	9685	10398	9686	9550	9907	9743	9753	10119	9631	10187	9827	10016	9583	10034	10162	10046	10011	10151	10125	10201	9797	9958	9670	9840	10083	10320	10184	9850	9902	10708	9903	9800	10164	9961	9899	10350	9766	10454	10211	9168	10184	10512	10425
C	1	Sample X25	9347	9378	9224	9718	9214	9491	9251	9212	9753	9332	9119	8802	9242	9320	9213	9044	9032	9059	8726	9178	8789	8647	8760	9120	9274	8979	9396	9175	8994	9263	9117	9215	9023	9232	8994	9654	9297	9338	9134	9129	9104	9170	9394	9310	9407	9353
C	2	Sample X26	9353	8945	9281	9693	9078	9242	9362	9543	8940	9429	9135	8934	9128	9163	9280	9040	8873	9017	8554	9007	9325	9105	9111	9235	9079	8838	9289	9302	8893	9298	9285	9020	9444	9309	9138	9225	9471	9369	8940	9221	9639	8829	9308	9228	9083	9411
C	3	Sample X27	9521	9405	9371	9459	9437	9220	9232	9216	9783	9763	9693	9836	9304	9535	9675	9405	9373	9289	9373	9546	9735	9722	9490	9271	9363	9258	9634	8934	9161	9192	9260	9304	9754	9866	9348	9630	9464	9369	9372	9648	9598	9950	9189	9777	9727	9812
C	4	Sample X28	9558	9855	9895	9582	9943	9601	9818	9315	9429	9754	9423	9292	9669	9652	9696	9617	9316	9624	9940	9394	9594	10199	9729	9797	9667	9473	9280	9849	9754	9493	9490	9711	9550	9834	9311	9686	9648	9614	9780	10072	9957	9830	10136	9626	10380	9874
C	5	Sample X29	9579	9786	9472	9386	9363	9531	9625	9720	9452	9499	9539	9636	9817	9492	9398	9688	9345	9488	9384	9735	9309	9741	9177	9335	9441	9501	9705	9718	9327	9511	9747	9750	9731	9943	9273	9595	9630	9969	9680	9656	9669	10204	9693	9958	10081	9973
C	6	Sample X30	9521	9344	9281	9217	9179	9642	9593	10042	9185	9262	9836	9916	8948	9384	9100	9520	9444	9688	9412	9412	9759	9730	9510	9286	9439	9585	9336	9735	9401	9345	9540	9925	9474	9798	9763	9473	9530	9550	9693	9539	9950	9806	10004	9943	10080	9952
C	7	Sample X31	9195	9285	9615	9524	9712	9291	10178	9936	9620	10052	9104	9583	9522	10197	9775	9393	9558	9551	9874	9201	10136	9035	9872	9573	9600	9340	9473	9831	9489	9655	9769	9808	9673	9550	9516	9766	9505	9674	9978	9935	9705	9560	10429	9602	10117	9650
C	8	Sample X32	9259	9519	9772	9711	9123	9458	9399	9420	9520	9506	9788	9295	9171	9635	9187	9307	9489	9558	8873	9394	9643	9070	9400	8978	9855	9338	9391	9792	9717	9334	9388	10039	9321	9430	9489	9487	9607	9607	9899	9745	9932	9750	9591	9739	9853	9914
C	9	Sample X33	9136	9248	9797	9573	9195	9662	9595	9720	9656	9530	9206	9299	9441	9803	9541	9607	9575	8855	9550	9537	9591	9742	9061	9432	9778	9600	9650	9569	9787	9704	9940	10029	9529	9917	9715	9423	9917	9898	9834	10044	9410	9403	9720	9978	9962	10125
C	10	Sample X34	9996	10005	10313	9873	9460	9563	9505	9201	9388	9357	9308	9332	9254	9082	9340	9687	9290	9401	9187	9441	9350	9099	9621	9269	9186	9320	8950	9018	9283	8720	8965	9013	9117	9293	9382	9021	9136	9056	9481	9227	8773	9339	9285	9060	9247	9323
C	11	Sample X35	10114	9995	9570	9539	9486	9257	9044	8696	8915	9112	9039	8718	9151	8988	8796	9608	8826	8760	9148	8811	9198	8873	8953	8899	8940	9001	8512	9039	8667	8388	8999	8956	8963	9124	8930	8905	8532	9316	9053	8822	9325	8648	8666	8618	8837	9093
C	12	Sample X36	11517	10930	11258	10275	10942	10684	10542	10546	10496	9954	10286	10341	9884	10155	10145	10664	10149	10167	10309	10377	10166	10425	10115	9837	10322	10451	9918	10025	10120	10118	10171	9914	10311	10136	10387	9778	9806	10240	10093	9990	9863	9825	10618	10293	10157	10195
D	1	Sample X37	9453	9578	9355	9451	9684	9329	9571	9386	9273	9518	8728	9427	9207	8893	9203	9248	9339	9162	9223	9249	9176	9287	8923	9119	9085	9328	9134	8962	9519	9267	9085	9357	9464	9207	9124	8955	9188	9197	8856	9396	9468	9302	8702	9358	9378	9254
D	2	Sample X38	9829	9797	9728	10081	9829	9760	9602	9619	9723	9771	9346	9477	9336	9371	9566	9996	9726	9546	9521	9011	9352	9680	9753	9591	9171	9398	9575	9535	9466	9547	9932	9903	9442	9566	10027	9375	9731	9962	9774	9664	9793	10208	9598	9752	9634	9762
D	3	Sample X39	9431	260000	260000	9543	9043	9698	9645	9367	9843	9806	14742	9906	9753	9706	9639	9483	9152	9810	9516	9184	10578	9738	10058	9654	9420	9367	9537	9690	16031	9444	9675	9120	9436	9744	9133	9475	15294	9348	9043	10117	9745	9706	9677	22041	9697	13321
D	4	Sample X40	9669	9353	9476	9479	9389	9658	9140	9606	9686	9294	9196	9333	9433	9974	9816	9246	10009	9381	9445	9619	9832	9336	9544	9811	9667	9677	8913	9215	9246	9899	9355	9176	9508	9557	9372	9260	9248	9432	9465	9246	9795	9610	10056	9830	9613	9797
D	5	Sample X41	9514	9822	9973	9999	9777	9740	9715	9580	10003	9412	9473	9730	9658	9475	9299	9645	9978	9408	9400	9468	9736	9386	9893	9102	9605	9694	9474	9287	9566	9501	9992	9306	9486	9489	9857	9484	9589	9202	9607	9829	9656	9582	9325	9520	9781	9830
D	6	Sample X42	9654	9245	8900	9905	9728	9330	9697	9816	9456	9763	9924	9192	9471	9127	9405	9945	9604	9888	9462	9107	9312	9839	9381	9484	9402	9181	9555	9620	9425	9599	9993	9830	9672	9325	9439	9745	9785	9578	9464	9295	9739	10042	9604	9578	9558	9833
D	7	Sample X43	9582	9401	9579	9526	9524	9626	9443	9353	9915	9472	9357	9906	9972	9304	9689	9518	9590	9571	9712	9456	9439	9568	9540	9240	9413	9748	9464	9647	9575	9432	9985	9206	9600	9781	9890	9820	9844	10212	9666	9695	9916	9690	9829	9713	9583	10086
D	8	Sample X44	10115	10384	9997	10094	10004	10512	10332	9772	10020	10199	10047	9763	9729	10175	9675	9910	9734	9738	9911	9829	10019	9832	9755	9753	9832	9923	10127	9661	9809	9971	9913	9751	9713	9990	10738	9840	10021	9924	10167	9715	10232	10272	10225	10157	10076	9783
D	9	Sample X45	9854	10465	10237	10287	10231	9697	10286	10037	10076	9887	9247	9867	9928	10223	9882	9499	10057	9951	10215	10573	9943	9965	10245	9968	10159	10107	9881	10535	10410	9783	10091	9875	10288	9835	9476	9960	10368	9945	9747	10059	9582	10195	10126	10190	10583	10647
D	10	Sample X46	7094	6897	7002	6867	6604	6860	6995	6370	6575	6516	6346	6498	6822	6756	6817	6401	6781	6367	6483	6440	6135	6691	6551	6416	6750	6413	6592	6296	5976	6341	6296	6334	6767	6343	6409	6554	6864	6605	6470	6212	6291	6450	6212	5957	6267	6350
D	11	Sample X47	6331	6800	6748	6563	6126	6274	6319	6242	6525	6187	6267	6134	6042	6451	5951	6228	6205	5857	6112	6051	5758	6039	5994	6221	5932	6158	6175	6548	6035	6228	6081	6138	6309	6195	5945	6061	6000	6100	6031	5968	5984	5662	6069	6076	6275	6229
D	12	Sample X48	6342	5616	6033	5886	6008	5828	5855	5942	5870	5908	5396	5605	5933	6063	5691	5524	6014	5642	5702	5545	5662	5863	5903	5868	5537	5651	5586	5629	5606	5566	5649	5527	5524	5502	5753	5940	5591	5698	5862	5766	5499	5829	5653	5827	5723	5793
E	1	Sample X49	9435	9231	9532	10881	13235	16081	16616	16352	15907	16179	15719	16276	16180	15685	15503	16251	15716	16125	15209	15540	15651	16024	15722	15650	16067	15858	15994	15752	16083	15731	16397	16203	16032	15772	16261	15862	16434	15895	15988	15867	15921	15807	15961	16095	16272	16334
E	2	Sample X50	9994	10188	10444	12678	15640	17709	17451	17518	17277	17485	17139	17433	17630	17196	16879	17087	17026	17314	17441	17302	17816	17493	16755	17009	17874	17572	17518	17875	17381	17380	17921	17613	18157	17915	17873	18069	17715	17706	17747	17908	17226	17777	17657	18135	17404	17104
E	3	Sample X51	10299	9858	9980	11528	13855	17130	17251	17742	17927	17668	18071	17726	18214	18160	17635	17711	17752	18058	18081	17628	18620	18409	18130	17977	18719	18476	18542	17925	19140	18937	18842	18904	19074	19244	19012	19144	18930	19164	19197	19331	19051	18379	18931	19555	19169	19106
E	4	Sample X52	9943	9560	9970	9995	9867	10107	10132	10105	10698	11098	11112	11836	12842	14385	15533	16107	17380	17126	17399	17138	16895	17197	17491	17526	17708	17557	17417	18005	18074	17297	18538	17787	17889	17504	18195	18040	18431	17603	17649	17818	18237	17479	17617	17518	18042	17911
E	5	Sample X53	9315	10033	9777	9397	9542	10265	10124	10146	10611	10494	11100	11739	12851	14516	15243	15881	16412	16593	16981	16322	16486	16737	16989	16410	16397	17595	16775	16982	17315	17527	17429	18056	17775	17879	17326	17893	17713	17296	17353	17262	17260	17457	17099	17731	17968	17296
E	6	Sample X54	9558	9814	9743	9563	9839	9877	9789	10077	10458	10787	10804	10920	12644	13795	15147	16076	16613	16653	16511	17347	16650	17066	17085	17586	16524	16721	17061	16641	17351	17873	17218	17564	17897	18012	17289	17582	17654	17353	17409	17475	17594	17336	17447	17275	17208	17851
E	7	Sample X55	9590	9665	10234	10049	10054	10097	10108	10259	10082	10568	10693	11099	11353	11905	13218	13981	15065	16552	16601	17470	17378	17309	17243	17422	17661	17513	17499	17894	17639	17941	17224	17758	17176	17504	17544	17262	17592	17882	17102	17549	17304	18050	18661	17986	18630	18440
E	8	Sample X56	10105	9721	9660	10119	10247	10070	10301	10626	10216	10399	11098	11305	11435	12611	13098	14056	15000	16164	16875	16858	16779	16796	16882	17386	16769	17103	17181	17177	17064	16789	16633	16938	16977	16583	17008	16605	16832	16920	16855	16276	17355	16929	17041	16649	17738	17150
E	9	Sample X57	10641	10708	10743	10412	10759	10482	11035	11133	11223	11324	11847	11469	12479	13006	14476	15048	16207	16951	17074	17675	18537	18036	18548	18357	17891	18182	18996	18757	18076	18695	18863	18668	19365	19096	19331	18620	18840	18724	18744	18833	18727	18729	19204	18925	19260	19062
F	1	Sample X61	9999	9525	10201	11196	13086	15968	17111	17246	17602	17794	17663	17759	18049	17875	18162	17526	17948	17391	17465	17238	17562	17247	16545	17402	16954	16765	17702	17575	17356	17085	17253	16782	17715	16954	17845	17636	17569	17004	17663	17560	17764	17593	17488	18138	17693	17968
F	2	Sample X62	9730	10325	10971	10640	12523	15726	17811	18216	17718	18030	17386	17865	18594	17787	18166	17977	18336	18141	17997	17990	18054	17683	18243	18303	18376	17662	17907	17628	18438	18308	17814	18297	17801	18427	18326	18492	18539	18515	18967	18704	18427	19258	18691	18896	19197	19590
F	3	Sample X63	9707	9772	10548	11011	12662	14849	17738	18664	18130	17926	17968	18210	18237	17702	18024	17345	18186	17959	18195	17553	18456	18236	17535	17414	17869	18229	18010	18358	18349	17896	18079	17835	18273	18166	17783	17843	18536	18445	18761	18291	18943	18669	19181	18641	18464	19192
F	4	Sample X64	10106	10164	9780	10300	10388	10307	10198	10229	10535	10702	10927	10838	11363	11952	12783	13443	14862	15698	16438	16734	17298	17891	16888	17746	17263	17786	17653	17636	17714	18226	18547	17597	18271	18356	17775	18599	18006	18483	19045	18544	18545	18595	18548	18692	19290	19056
F	5	Sample X65	10059	10246	10118	9753	10359	10174	10250	10370	11050	11154	11022	11373	11423	12146	12516	13676	15244	16280	15901	17120	17451	17306	18064	17586	17756	18310	17268	17718	17818	18019	17618	18502	18161	18254	18294	18078	18411	18672	18535	18333	19359	19415	19271	18984	19561	19219
F	6	Sample X66	9647	9525	9642	10009	9505	10078	10191	10349	10731	10781	11049	11235	11423	11673	12567	13612	14330	14916	15610	16298	16452	16393	17022	17715	17293	17680	17108	17270	17736	17623	17594	17598	17672	17624	17939	17761	18447	18238	17739	17924	18688	18081	17717	18819	19185	19100
F	7	Sample X67	10040	10110	9671	9754	9847	10138	10189	10706	10547	10585	11158	10854	11463	11737	11985	12290	12733	13804	14163	14623	15413	16010	16236	16650	16700	17420	16824	17229	16902	17712	17418	17233	17492	18207	17524	17700	17412	17746	17741	18023	17320	17397	17569	18308	17543	17379
F	8	Sample X68	10160	10529	10449	10488	10521	10437	10691	10899	11519	11503	11924	11847	11912	11748	12399	13125	13436	14368	15407	15335	16761	17381	17894	17600	18132	18274	18865	17893	17811	19046	18642	18396	18999	18730	18285	19218	18925	19460	18784	18901	19062	19097	19246	18740	18667	18878
F	9	Sample X69	9915	10074	9742	10329	10227	10185	10650	10143	11041	10939	11318	11631	11630	11883	12359	12496	13148	14241	14658	15452	16036	16709	16817	17576	17393	17435	17833	17912	18521	17874	17885	18404	18764	18468	18553	18045	18468	17636	18149	18464	18201	17745	18487	18465	18320	18133
G	1	Sample X73	8061	8303	8775	9089	8770	9816	11805	12502	13074	13139	13638	13429	13756	14102	13023	13147	13545	13203	13195	13408	13168	13295	13801	13184	13204	13227	13586	13403	13456	13126	13585	12639	13076	13656	13312	13787	13611	13203	13159	13040	13776	13563	12659	13167	13276	12711
G	2	Sample X74	10235	11120	11010	11919	11809	12964	14355	16288	18073	18242	18676	18849	18653	19517	18963	19425	19320	18833	18670	18841	18104	19387	18209	18456	18707	18613	17887	18257	18691	18045	18018	19027	18283	17696	18672	18068	18632	18417	18779	18636	18667	18730	18476	18692	18926	19094
G	3	Sample X75	10074	10520	11032	11158	11670	12234	13111	15400	17437	17958	18705	19050	18615	18446	19374	19344	18357	18936	18488	18689	19350	18449	18934	18776	18901	18826	18967	18384	18307	18754	17904	17592	18367	18865	18369	18743	18163	18507	19169	18394	18470	18671	18230	18576	18746	19226
G	4	Sample X76	10272	9938	9784	10594	10726	10458	10778	10919	11478	11034	11413	11344	11763	11918	11977	12481	12810	13039	13942	13643	14028	15406	15307	15953	16147	16454	17146	17153	17422	17326	17046	17801	17563	17770	18054	18079	18043	18233	17848	18386	18513	18557	18436	18183	18270	18074
G	5	Sample X77	9880	10734	10120	10329	10535	10886	11682	10823	11368	11481	11303	11908	12154	12278	12321	12656	12378	13290	13968	13843	14411	15208	15330	15494	16791	16542	17397	17330	17280	17200	17707	17788	18091	18044	18187	17857	18123	17782	18434	18549	18201	18191	18096	18377	18038	18348
G	6	Sample X78	9748	10092	10002	9705	10176	10578	10505	10455	10960	10851	10931	10586	11618	11678	11863	11829	12143	12420	12643	13037	13159	14003	14368	14294	15569	15418	16246	16888	16594	16795	16764	17157	17648	17534	17347	17469	17333	17768	17753	17375	17344	17665	17404	17865	17605	17279
G	7	Sample X79	9559	9473	9814	9934	9955	10009	10979	11072	10931	11218	10934	11366	11439	12082	11847	12084	12257	12515	12168	12512	13280	13638	14068	14699	14678	14753	16055	16469	15796	17525	16463	17054	18135	17370	17753	18552	18619	18001	17762	17979	18328	18291	18291	18890	18078	18255
G	8	Sample X80	9976	10393	10154	10524	10576	11110	10774	11080	11146	11613	11868	12220	12102	12421	11914	12566	12594	12747	13027	12750	13526	14416	14174	15056	15462	15952	16112	16991	16503	17977	17450	17658	18296	17799	18964	18450	18580	18664	19057	18885	18673	18756	18943	18955	19345	18880
G	9	Sample X81	10352	10254	11113	10805	10843	11102	11346	11164	11739	11461	12189	11800	12519	12050	12015	12681	12335	13120	13643	13295	13566	14055	15144	15168	15222	16126	16577	17346	17489	17426	17661	18461	18428	17802	18438	18744	19024	18134	18546	19016	19294	19006	19145	19057	18746	19456
H	1	Sample X85	9759	10467	10683	10444	11028	10806	11683	12378	13584	14703	15367	16350	16685	16610	17100	16768	17549	16882	16969	16667	16801	17005	16759	16967	16116	16756	16559	16737	16555	16795	16957	17280	17451	16708	16521	16678	16540	17050	16416	16420	16400	16647	17141	17223	16909	16854
H	2	Sample X86	10200	11052	10785	11320	11469	11879	12337	12606	13670	14399	16505	17288	18254	18589	18850	18410	18749	17800	18621	18634	18407	18607	17955	18682	18214	18346	18388	18238	18232	18204	17880	17810	17843	17548	17787	17842	17933	18248	18367	18028	18196	17947	17920	17742	18360	18269
H	3	Sample X87	10907	10435	11320	11073	11811	12215	12152	12892	13627	13963	14973	16023	17264	17590	18115	19325	18357	18645	18268	18857	19080	18818	19200	18634	18207	19385	19031	19133	18604	18417	18626	18313	19089	18809	18175	18242	18638	18293	18619	18357	17833	18408	17864	18442	18493	18004
H	4	Sample X88	9850	10362	10834	11033	11283	11495	11574	11585	11466	12342	12304	11774	12175	12395	12191	12630	12823	12627	12418	12285	12637	13060	12766	12677	13202	13198	13242	13406	13748	14135	14685	14204	14688	14859	15067	15453	15867	15991	15879	16209	16545	16293	16555	16690	17061	17004
H	5	Sample X89	10800	10912	11015	11497	11423	11714	11788	12175	12336	11808	12438	11835	12335	12758	11971	12168	12011	12589	12892	12414	12991	12809	12505	13172	12465	13252	13410	13656	14080	14044	14491	14455	14966	15429	14668	15388	15764	16250	16186	16179	16891	16469	17066	17036	17251	17707
H	6	Sample X90	10107	9835	10105	10430	10487	10440	11242	11096	11737	11382	11391	11651	11240	11923	12264	12032	12307	12240	12010	11955	12084	12267	11721	12165	12301	12183	12579	12671	12488	13079	12957	13330	13516	13539	13427	13953	13417	14278	14317	14597	15405	15150	15563	15666	15969	15565
H	7	Sample X91	9727	9776	9726	9927	9728	10418	10336	10708	11044	10649	11345	11469	10964	11226	11354	11106	11837	11516	11690	12028	11938	12305	12306	12330	12975	12977	13089	13420	13721	13243	13574	13653	13542	14151	14233	14984	15008	15354	14947	15214	15448	15795	15858	16248	16456	17500
H	8	Sample X92	9737	10130	10674	10397	10721	10959	10690	11437	11019	11630	11517	11473	12358	11708	11713	12252	12588	12268	12712	12726	12985	13092	13394	13041	13443	12751	13966	13982	14109	14223	14071	14564	13676	15093	14662	15379	14910	15168	16245	16451	16233	16165	16839	16769	17172	17329
H	9	Sample X93	9712	10252	10109	10151	10545	10672	11077	11149	11227	11391	11645	11648	11560	11474	12057	11659	11974	11729	12228	11927	12369	12484	12900	12656	12784	13061	13140	12993	13457	14112	13905	14213	13911	14331	14151	14747	15511	14901	15649	15856	15683	16362	16444	16235	16492	16455
User: USER
Path: C:\Program Files (x86)\BMG\CLARIOstar\User\Data\
Test ID: 45
Test Name: 90m_ANTS_DPX_LUV
Date: 5/4/2018
Time: 7:39:23 PM
ID1: Plate_8_05032018_L78A,D83A,I81A
Fluorescence (FI)
Well Row	Well Col	Content	Raw Data (360-15/530-15)	Raw Data (360-15/530-15)	Raw Data (360-15/530-15)	Raw Data (360-15/530-15)	Raw Data (360-15/530-15)	Raw Data (360-15/530-15)	Raw Data (360-15/530-15)	Raw Data (360-15/530-15)	Raw Data (360-15/530-15)	Raw Data (360-15/530-15)	Raw Data (360-15/530-15)	Raw Data (360-15/530-15)	Raw Data (360-15/530-15)	Raw Data (360-15/530-15)	Raw Data (360-15/530-15)	Raw Data (360-15/530-15)	Raw Data (360-15/530-15)	Raw Data (360-15/530-15)	Raw Data (360-15/530-15)	Raw Data (360-15/530-15)	Raw Data (360-15/530-15)	Raw Data (360-15/530-15)	Raw Data (360-15/530-15)	Raw Data (360-15/530-15)	Raw Data (360-15/530-15)	Raw Data (360-15/530-15)	Raw Data (360-15/530-15)	Raw Data (360-15/530-15)	Raw Data (360-15/530-15)	Raw Data (360-15/530-15)	Raw Data (360-15/530-15)	Raw Data (360-15/530-15)	Raw Data (360-15/530-15)	Raw Data (360-15/530-15)	Raw Data (360-15/530-15)	Raw Data (360-15/530-15)	Raw Data (360-15/530-15)	Raw Data (360-15/530-15)	Raw Data (360-15/530-15)	Raw Data (360-15/530-15)	Raw Data (360-15/530-15)	Raw Data (360-15/530-15)	Raw Data (360-15/530-15)	Raw Data (360-15/530-15)	Raw Data (360-15/530-15)	Raw Data (360-15/530-15)
		Time	0 min	2 min	4 min	6 min	8 min	10 min	12 min	14 min	16 min	18 min	20 min	22 min	24 min	26 min	28 min	30 min	32 min	34 min	36 min	38 min	40 min	42 min	44 min	46 min	48 min	50 min	52 min	54 min	56 min	58 min	60 min	62 min	64 min	66 min	68 min	70 min	72 min	74 min	76 min	78 min	80 min	82 min	84 min	86 min	88 min	90 min
A	1	Sample X1	8625	8699	8760	8551	8790	8770	9030	8983	9135	9013	8939	8290	8820	8774	9010	8838	9069	9193	8906	9115	9074	9312	9110	9357	9319	9370	9858	9342	9860	10088	9596	9288	9636	10026	10278	10314	10284	10384	10526	10883	10769	11451	10905	11416	11356	12066
A	2	Sample X2	8124	8219	8617	8598	9022	8897	8540	9171	8720	8999	8762	8874	8995	9049	9198	8914	9328	9153	9116	9407	9376	9127	9335	9434	9214	9426	9397	9493	9315	9620	9300	9993	9681	9971	9640	9939	10225	10593	10414	10647	10547	10749	11104	11410	11149	11632
A	3	Sample X3	8424	8786	8660	8786	9152	9447	9164	9329	8619	9525	9476	9086	9002	9516	9238	9283	9069	9172	8707	9144	9310	9312	9453	9342	9378	9353	9346	9635	9832	9306	10119	10295	9830	9964	10124	10550	10298	10399	10347	10405	10605	11277	11552	11492	11365	12326
A	4	Sample X4	8026	7825	7813	8155	8117	8293	8349	8041	8353	8094	8628	8329	8511	8600	8506	8191	8491	8174	8673	8347	8543	8393	8707	8728	8687	8841	9591	9429	9745	10174	10279	10877	11004	10932	11400	11545	11687	11924	12112	12531	11910	12906	12573	13162	13186	12833
A	5	Sample X5	8647	9010	8791	9138	8951	8931	8922	9205	9007	9097	9462	8908	9263	9412	9128	8829	9099	9465	9585	9516	9774	9227	9531	9910	9917	10139	10610	10571	11112	10618	11274	11686	12003	12083	12826	12771	13435	13526	13791	13800	13688	14053	14339	14401	14572	14062
A	6	Sample X6	8474	9363	8992	9046	9469	8683	8973	9231	9708	9372	9274	9037	9453	9318	8974	9253	9164	9425	9622	9643	9781	9854	9922	9969	10177	10265	10928	10841	11688	11412	12332	12952	12614	13032	13019	13564	14013	14303	14084	14700	14367	14801	14457	14981	15530	15833
A	7	Sample X7	8701	8765	8721	9065	9058	8848	8756	8807	9229	9058	9223	9158	9033	8999	9141	9552	9282	9485	9280	9237	9326	9448	9631	8955	9436	9593	9505	9756	9800	9473	9752	9806	10485	10643	10223	10519	10394	10486	10852	10624	10734	11036	11182	11801	11836	11964
A	8	Sample X8	10384	8679	10685	9773	9750	10058	9736	10339	10466	9629	11153	10013	10308	11060	10193	10250	10175	10709	11263	10785	11264	10687	10240	9884	9928	10932	10718	10300	11752	10997	10762	10774	10585	10998	11439	10694	11364	11077	12097	11459	10969	12102	11755	11906	12704	12599
A	9	Sample X9	8878	9184	9206	9232	9356	9310	9442	9917	9658	9894	9272	9431	9476	9677	9490	10056	9811	9702	9390	9871	9709	9948	9841	9969	9935	9627	10233	10616	10602	10177	10815	11014	11287	11116	11542	11416	11771	11853	12829	12306	12316	12744	13645	12932	12985	13494
A	10	Sample X10	30664	29626	28400	27534	26843	26409	27000	26047	25638	26664	25613	25830	25576	25897	25263	25821	25121	25346	25097	25688	25493	25431	25193	26123	25903	24924	26036	26322	25331	25282	26013	25186	25721	25567	25480	25708	25314	24905	24799	25083	25433	25762	25676	25132	25447	25383
A	11	Sample X11	31570	31332	29689	29111	28499	27500	28087	27731	26234	27026	26898	26149	26970	26178	26135	25770	26108	26104	26777	26184	25792	26315	25810	25839	25701	26385	26716	26237	25697	25356	26156	25931	26017	26439	26357	26538	26484	26129	26891	25972	25665	26510	25708	26447	26090	25555
A	12	Sample X12	32290	30759	29625	28814	28790	28222	27432	27595	28020	27435	26876	26788	27252	27103	26873	27335	27167	26927	26108	26905	26231	27183	26779	26229	26849	26115	26944	26654	26250	26216	26133	27162	26754	26565	25927	27365	26832	26188	26550	26349	26184	26321	26302	26633	26562	26541
B	1	Sample X13	9171	9544	8999	9581	9431	9618	9629	9471	9249	9588	9716	9429	9136	9159	9779	9722	9461	9438	9620	9013	9664	9638	9159	9887	9623	9889	9536	10165	10155	9856	9949	9346	9839	9631	9594	10015	9633	10021	10125	9928	9928	10074	10120	10105	10404	10157
B	2	Sample X14	8637	8543	8810	8950	9405	8814	9027	9029	9160	9118	8661	9232	8909	8642	8876	8802	9540	9112	8964	9069	9215	9238	9067	9254	9253	9062	9048	9429	9128	9390	9398	9070	9173	9503	9499	9711	9203	9407	9251	9218	9345	9186	9555	9761	9277	9450
B	3	Sample X15	8788	8723	8500	8577	8594	8885	8767	8646	8691	8541	8715	8656	8663	8343	8600	8777	8810	8792	8961	8636	9040	9016	8688	8591	8948	8937	8734	9249	8871	8775	8896	8705	8383	9077	8916	9103	8870	9305	9248	9135	9079	9286	9498	9196	9443	9200
B	4	Sample X16	9664	9610	9423	9233	9445	9518	9369	9442	9356	9442	9402	9449	9567	9440	9324	9227	9205	9438	9494	9511	9404	9872	9729	9730	9666	9733	9755	9815	9259	9880	10068	10228	10139	10029	10126	9786	10387	10328	10780	10726	10650	11514	11861	11647	12175	12310
B	5	Sample X17	9029	8895	8644	9098	9046	8724	9177	9065	9054	8876	9029	9139	9118	8985	9067	8471	9165	9404	9083	9593	9329	9290	9062	9279	9345	9455	9433	9246	9966	9409	9817	9555	9705	10236	10346	10414	10310	10583	10320	11358	11174	11597	11701	11980	11372	12431
B	6	Sample X18	8967	8690	8973	8839	8282	8556	8719	9004	8762	8853	8594	9017	8834	8589	9036	8996	8545	8980	8952	9090	8458	8933	9076	9088	8982	9138	9313	9086	9478	9441	9485	9775	9422	9688	10050	10192	10294	10273	10466	10641	10723	10608	11073	11365	11776	12173
B	7	Sample X19	8914	9004	9438	9643	9657	9235	9030	9692	8731	9506	8782	8850	9664	9427	9518	9603	8894	9495	9521	9452	8855	9093	9433	9303	9309	9014	9457	9463	9581	9519	9184	9637	9322	9547	9998	9867	9633	9310	9523	9959	9956	10322	9957	9649	10157	10409
B	8	Sample X20	9417	9683	9472	9348	9338	9532	9260	9731	9687	9920	9627	9597	9465	9584	9732	9749	9631	9281	9705	9521	9758	9661	9777	10036	10004	9893	9912	9661	9949	9650	10148	9940	9296	9980	10011	10031	10355	10052	10216	10213	9859	10637	11199	11352	11110	10465
B	9	Sample X21	9336	9519	9247	9288	9308	9374	9467	9649	9452	9534	9513	8936	9547	9576	9316	9565	9660	9140	9488	9363	9788	9199	9363	9150	9385	9355	9592	9433	9646	9729	10000	9831	9401	9957	9901	9709	9816	9671	10311	10311	10318	10507	10460	10666	10481	10927
B	10	Sample X22	9888	9926	9675	9877	9955	9886	9743	10166	9728	9787	10026	10668	9893	10348	10172	10282	10211	10665	10189	9980	10300	10396	10390	10230	10773	10360	10302	10442	10333	10114	10735	10499	10353	10544	10299	10595	10380	10302	10314	10296	10588	10311	10381	10703	10210	10035
B	11	Sample X23	9374	9706	9620	9528	9575	9724	9995	9933	9850	9546	9932	9920	9784	9762	10310	10018	10204	10019	10215	10441	10204	9913	10119	10438	10201	10242	9841	9904	9988	10214	10068	10195	9824	10210	10467	9931	9797	10302	10409	10188	10515	10756	10480	9749	10462	10224
B	12	Sample X24	9640	10038	9665	9845	9804	9757	9797	9593	9499	10125	9492	9643	9933	9947	9690	9909	9704	9977	9895	9991	9806	9952	9694	9907	9977	10040	9975	9838	10084	9952	9956	10358	9859	10091	10125	10044	9599	9731	10406	10247	9569	9679	10299	10119	9784	9885
C	1	Sample X25	25932	9271	9493	9234	9265	9566	9817	8976	9650	9255	9137	9451	9549	9264	8776	9142	9114	9141	8975	8994	8891	9166	9278	8851	9238	9512	9398	9549	9339	9141	8891	8989	9195	9699	9327	9220	9219	9316	9309	9563	9342	9788	9586	10137	9248	9344
C	2	Sample X26	8772	9229	9503	8901	9101	9278	9107	9271	9052	9337	8701	8912	9141	8775	9335	8513	8769	8806	9309	9129	9143	8851	8993	8811	9125	9647	9085	9141	9491	8894	9099	8941	9717	9114	8841	8738	9404	9094	9103	9379	9309	8962	9265	9421	9245	9092
C	3	Sample X27	9176	9603	9267	9575	9297	9720	9227	9498	9471	9161	9351	9591	9028	9071	9077	8918	9499	9218	9150	9172	9249	9022	9193	9653	9122	9535	9212	9182	9566	9337	9076	9336	9197	9141	9099	9522	9595	9070	9399	9118	9355	9023	9570	9439	9162	9478
C	4	Sample X28	9408	9207	9640	9820	9968	9439	9551	9446	9439	9617	9431	9684	9625	9282	9485	9476	9671	9326	9303	9213	9096	9448	9357	9370	9457	9430	9681	9476	9558	9599	9539	9712	9643	9730	9451	9429	9336	9467	9366	9379	9418	9433	9654	10004	9453	10178
C	5	Sample X29	8949	9263	9248	9274	9566	9118	8863	9600	9099	9248	9555	9186	8598	9487	9114	9008	9571	9407	9236	8827	8947	9224	9034	9126	8888	9438	9419	9309	9250	9401	9489	9339	9610	9232	9341	9544	9418	9371	9484	9790	9641	9641	9229	9737	9499	10189
C	6	Sample X30	8836	8713	9302	8967	9139	8738	8790	8835	8963	8401	8853	8734	8830	8692	8506	8767	8610	8671	8749	8534	8708	8339	8620	8768	9086	8882	8717	9015	9113	8912	8971	8565	9214	8979	8672	8956	8893	8677	9041	8894	8905	9290	8673	8720	8577	8742
C	7	Sample X31	9065	9474	9554	9910	9611	9595	9502	9319	9872	9708	9597	9574	9467	9345	9069	9338	9649	9123	9413	9599	9238	9292	9585	9584	9118	9475	9383	9436	9564	9680	9888	9682	9905	9484	9436	9981	9641	9985	9514	9644	9861	10235	10143	9521	9930	10078
C	8	Sample X32	9497	9359	9492	9372	9079	9164	9298	9446	9828	9458	9502	9152	9253	9482	9531	9163	8746	9440	9351	9238	9829	9208	8901	9420	9519	9074	9730	9764	9389	9260	9551	9607	9441	9811	9054	8917	9421	9458	9509	9608	9515	9771	9607	9506	9384	9934
C	9	Sample X33	9653	9849	10095	9849	9604	9196	9578	10110	9829	9402	9757	9809	9220	9519	9574	9465	9391	9681	9663	9382	9582	9503	9881	9545	9832	9779	9606	9669	9710	10123	9548	9562	9933	9922	9893	10011	10088	9433	9966	9936	10281	9555	10253	10137	10263	9891
C	10	Sample X34	10666	10646	10407	9936	10091	9867	9647	10044	9845	9693	9346	9546	9612	9759	9611	9931	9660	9695	9456	9667	9305	9281	9732	9472	9880	9694	9753	9581	9243	9777	9617	9148	9875	9302	9491	9663	9233	9850	9575	10241	9753	9549	9270	9607	9317	9619
C	11	Sample X35	10305	9931	9661	9441	9696	9101	9299	9075	9008	9225	8813	8639	8979	8794	9460	9072	8767	9285	9069	8958	8405	8654	8931	8554	8751	8436	8585	8665	8800	8793	8975	8775	8747	9058	8532	8695	8770	8665	8394	8750	8530	8488	8716	9104	8700	8510
C	12	Sample X36	10031	9897	9757	9726	9551	9088	9008	9423	9273	9297	9247	8398	8887	9216	9186	9358	9244	9212	8916	8913	8599	9213	8859	8623	9116	9229	9027	8982	9172	8837	9315	8675	8855	8801	9153	8983	9144	8694	8735	8640	8991	9465	8894	9044	8938	8680
D	1	Sample X37	9225	8889	9658	9737	9495	9762	9863	9030	9226	9578	9101	9134	9078	9121	9352	9315	9470	9079	9348	9198	9429	9263	9667	9247	8890	9211	9258	9105	8917	8697	9344	9043	9153	8901	9332	9726	8703	9307	9114	9204	9067	8681	9021	8827	9191	9282
D	2	Sample X38	9493	9804	9749	9742	9953	9224	9448	9891	9884	9757	9248	9391	9385	9790	9601	9447	9352	9318	9151	9202	9861	9489	9087	9533	9733	9548	9296	9244	9589	9222	9015	9469	9266	8892	9406	9549	9450	9827	9666	9608	9457	9253	9394	9370	9491	9456
D	3	Sample X39	9329	9395	9321	9662	9495	9737	9484	9097	9656	9684	9402	9581	9310	9511	9203	9507	9238	9572	9526	9323	9727	9993	9327	9384	8978	9512	9322	9265	9072	9423	9564	9184	9438	9149	9304	9662	9681	9379	9846	9316	9841	9213	9212	9528	9463	9355
D	4	Sample X40	10027	9667	10007	9496	9864	9630	9720	9476	9656	9234	9776	9737	9358	9647	9174	9401	9530	9691	9033	9415	9537	8958	9316	8923	9065	9890	9326	9699	9484	9361	9123	9284	9264	9211	9384	9208	9194	9340	9483	9713	9414	9783	9100	9420	9974	9702
D	5	Sample X41	9233	9024	9485	9529	9312	9203	9460	9622	9196	9447	9440	9373	9103	9329	9371	9239	8998	9267	9408	9703	9682	9332	9751	9588	9209	9260	9300	9618	9176	9039	8868	8987	9089	9687	9310	9244	9769	9191	9653	9408	9082	9860	9269	9397	9390	9091
D	6	Sample X42	8859	9451	9568	9173	9003	9460	9218	8836	9285	9165	9403	9225	9151	8955	9264	9161	8887	9577	9074	9642	9024	9413	8992	9314	9346	9390	9037	9266	9469	9006	9070	9317	9291	9036	9080	9611	9358	9383	9290	8881	9031	9071	9154	9361	9392	9402
D	7	Sample X43	9302	9260	9231	9360	8975	9328	9268	9238	9166	9340	9097	8923	9136	9217	9168	9072	9301	9105	9476	9209	9520	9231	9439	9290	8849	9071	9173	8940	9297	9281	9366	9383	9198	9240	9206	8975	9590	9608	8731	9104	9124	9508	9281	9239	9162	9186
D	8	Sample X44	9430	9634	9722	9384	9364	9304	9465	9666	9898	9006	9536	9360	9440	9649	9321	9353	9343	9759	9563	9516	9184	9714	9580	9378	9545	9411	9425	9499	9716	9385	9670	9246	9154	9305	9646	9609	9343	9887	9625	9649	9978	9486	9328	9550	9985	9476
D	9	Sample X45	9275	9253	9587	8950	9072	9222	9668	9309	9521	8954	9187	9309	9198	8575	8854	8995	9231	8962	9444	9360	9135	8952	9204	9036	9111	9133	9185	9235	9616	9194	9364	9592	9028	9008	9657	9158	8952	9262	9202	9389	9225	9144	9122	9326	9502	9361
D	10	Sample X46	6535	6504	6580	5979	6285	6043	6264	6258	6184	6040	6093	5853	6107	6037	6211	6084	6205	5872	6218	5972	6274	5998	5743	6038	6071	6007	5724	6071	6004	6247	6051	6090	5673	5870	5850	5795	5796	5667	5857	6121	5957	5854	5676	5665	5755	5934
D	11	Sample X47	6693	6681	6092	6327	6576	5894	5970	6030	6110	6177	6214	5980	6094	6112	5888	5622	5967	5799	5835	5997	5776	5892	5904	5690	5634	6026	5709	5861	6103	6034	5653	6017	5659	5731	6091	5687	6051	5887	5920	5720	5624	5763	5734	5576	5549	6136
D	12	Sample X48	6668	6703	6359	6369	6142	6351	6166	6350	6184	6064	5957	5755	5758	6164	6154	6237	5695	6303	5948	5867	5814	5948	6438	5884	6125	5936	6349	6060	5914	5840	5988	6105	5762	5642	5832	5941	5942	5968	5759	5605	6043	5565	6061	5759	5677	5624
E	1	Sample X49	9273	9786	10081	11363	15007	15779	16361	16623	16090	16502	15600	16361	16180	16093	16376	16027	15996	15832	15421	15995	15873	16107	16601	16291	15995	15827	16309	16224	16523	15892	16708	16058	16510	16532	16686	16619	16159	16206	16994	15971	16482	16557	16314	16900	16530	16059
E	2	Sample X50	10105	9839	10160	11319	13656	16880	17063	17618	17164	17730	17207	17292	17760	17025	17186	17108	16819	17367	17707	17081	17333	17352	16917	17111	17496	17085	16766	17029	17358	16799	17405	17224	17386	17478	17721	17384	17281	17311	17911	17884	17891	17044	16705	17534	17257	17716
E	3	Sample X51	9863	10032	9635	10711	12909	16165	17026	17498	17550	17619	17560	17088	17154	17678	17319	17166	17316	17960	17789	18030	17232	17611	17257	17818	18358	17927	17596	17932	18194	18229	18077	18319	17914	18948	18428	18346	18749	18308	18134	18296	19181	18598	18388	18299	18462	18225
E	4	Sample X52	10105	9887	9434	9879	9783	9882	10126	9548	10323	9876	10461	10783	11816	12734	14181	14954	16183	16341	16670	17048	16697	16727	17201	16468	16807	17397	16977	17395	17228	16943	17190	17445	17032	17701	17375	17279	17590	17844	17395	17407	17247	17419	17341	17242	17711	17217
E	5	Sample X53	9639	9398	9290	9322	9139	9498	9277	9514	9768	9703	10062	10319	11736	12399	13567	14706	15310	15885	15845	15884	15638	16322	15881	16357	15907	16149	16151	16565	15879	15890	16401	16665	16181	16200	16993	17035	17621	16841	16508	16833	16957	16976	16410	16752	16669	16994
E	6	Sample X54	9903	9827	9632	9430	9706	9843	9663	10037	10174	10380	10179	11210	11951	13390	15021	15312	16136	16580	17259	17285	16531	16931	16670	16891	16808	16723	16563	17582	17670	17874	17337	17515	17975	17865	17983	17316	17438	18355	18567	17998	17553	17846	17713	17763	17259	17802
E	7	Sample X55	9258	9154	9497	9506	9586	9181	9646	9557	9928	9598	10075	10531	11167	11877	12467	13028	14350	15609	15594	16759	15903	16087	15781	16131	16233	16035	15487	15766	15851	16285	16006	16001	16091	16305	15714	15955	16167	16426	16111	16675	16948	16498	16417	16644	17027	16597
E	8	Sample X56	9550	9875	9780	9456	9686	9847	10236	9982	10288	10471	10460	11256	11600	12375	13618	14420	15335	16273	17463	16790	17019	17212	18245	16987	17477	17918	17551	17798	17649	17927	17440	17711	17917	17501	17891	18358	17999	17714	18097	18675	18233	18002	18922	18612	18175	18305
E	9	Sample X57	10179	9733	9719	9721	10011	9809	10324	10179	10771	10493	10976	10984	11874	13056	13561	14374	15632	16057	16892	17410	17417	17467	17425	17805	17677	17805	18039	17240	18203	17634	17746	18173	18636	18118	18153	18538	18318	18851	18884	18588	19246	18875	18814	18913	19728	18727
F	1	Sample X61	10163	10067	10490	11564	13520	17083	17202	17635	17206	17204	17168	17577	18029	17090	17661	17280	17353	17205	16818	17202	17145	16833	17088	16158	16830	17320	17226	16463	16722	17153	16968	16829	17696	17350	17250	16474	16992	17160	17005	17516	17300	17306	17392	17367	17344	17510
F	2	Sample X62	10070	9814	9985	10627	12143	14162	16352	17157	17482	17244	17322	17203	17716	17523	17116	17183	17098	17461	17077	17185	17522	16878	17235	17321	17094	18176	17414	16946	17108	17094	17384	17136	17183	17716	17075	16734	16766	17187	17397	17078	16464	16683	17466	16896	17258	17181
F	3	Sample X63	10191	10312	10341	10732	11744	13509	16486	17589	17798	18414	18199	18268	17922	17872	17826	17055	17686	17723	17717	17717	17469	16725	17186	17600	17803	17524	17303	17896	17337	17434	17827	17791	17914	17915	17836	17499	17679	17784	17861	17865	18098	17308	17528	17594	17641	17823
F	4	Sample X64	9767	9535	9456	9761	9888	10116	10284	10619	10137	10019	10673	10715	10954	11650	11792	12598	13876	14811	15826	15658	16996	16901	17135	17276	17199	17453	17869	17276	17525	17918	17886	17878	17823	17393	18058	18010	17765	18498	18516	18276	18668	18284	17719	18564	18088	18412
F	5	Sample X65	10040	9801	9613	9349	9703	9818	9328	10382	10267	10099	10333	10566	10556	11138	11543	12493	13264	14327	14870	15574	16064	16391	16582	16518	16990	16968	17532	16979	17343	16916	17162	16845	17157	17080	17042	16998	17805	16858	17629	17688	17329	17835	18055	18219	18157	18363
F	6	Sample X66	9093	9610	9343	9474	9367	9315	9813	9931	10172	10487	10626	10154	10850	10900	11789	12395	13219	13794	14470	15632	15629	15781	16024	16240	16844	16577	16733	16801	15811	17071	16288	16475	16863	16873	16584	16736	16210	16477	17212	16868	17158	17606	17687	17166	17803	16941
F	7	Sample X67	9866	9462	9612	9741	9893	10087	9681	10449	10278	10605	10536	10556	10876	11082	12846	12130	13591	14641	14992	15957	15964	17152	17368	17411	16761	17537	17606	17653	17781	17235	17347	17683	17757	17700	17631	17741	17899	17097	17861	17918	17660	17872	18074	17597	17729	18014
F	8	Sample X68	9636	9474	9344	9412	9624	9591	9752	10137	10231	10111	10223	10382	10303	10940	10633	11793	12088	12688	13189	14606	15306	15340	16009	16599	16418	16544	16549	16377	16405	17282	16234	17044	16733	16991	17111	16536	17244	17576	16855	17107	16986	17540	17412	16755	17446	17227
F	9	Sample X69	11475	10100	10071	10168	9952	10860	10582	10425	10538	10843	11436	10979	11883	12075	12686	13486	13988	15040	15637	17743	17158	17765	18146	18243	18545	19174	19013	18736	19028	18942	19536	18731	19199	18879	19079	18754	19381	19398	19675	19148	19699	19397	19563	19081	19133	18802
G	1	Sample X73	9185	9772	9806	10000	10767	11573	12831	15277	16240	15938	16107	16912	16365	16537	16740	16559	16447	16649	16742	17249	16376	16368	15814	15775	15627	15545	16035	15721	15908	15557	16219	16330	16029	16342	15863	16380	15321	15756	15951	15891	15880	16633	16041	16866	16265	15624
G	2	Sample X74	9827	9834	9868	10404	10477	11363	13067	14012	15928	16689	17159	16991	17400	17881	17186	17421	17142	17094	16889	17601	17859	17230	16817	17055	17340	17645	17195	17408	17428	16701	17679	17032	17244	17761	17761	16995	17190	17414	17502	17574	17389	17197	17360	17996	17198	17589
G	3	Sample X75	9259	9241	8920	9645	10289	10933	11772	12756	14831	15451	15651	16429	16607	16776	16636	16607	16835	16757	16972	16607	16847	16939	16785	16665	16803	16334	16159	16427	16660	16374	16500	16612	17249	16704	16512	15900	16667	16067	16700	16404	17106	16461	16322	16433	16254	17135
G	4	Sample X76	9828	10131	9944	10743	10779	10391	10641	10436	11255	11078	11247	11323	11229	11009	11723	12520	12189	12142	12983	13194	14209	14328	14990	16272	16460	16727	17090	18009	18750	17721	18521	18216	18053	18574	18424	19476	19430	19007	19242	18645	19304	18843	19290	19388	19806	19151
G	5	Sample X77	9942	9552	9356	9423	9540	9801	9835	9851	10229	10325	10264	9751	10710	9851	10788	10413	11022	11647	11697	11990	12805	13290	13645	14276	14399	14900	15088	15758	16372	16452	17166	16256	16661	17742	16371	16784	16882	17042	16989	17436	16870	17017	17127	17013	17401	16451
G	6	Sample X78	9495	9430	9870	9308	9677	9987	10150	10069	10640	10418	10817	10925	10948	10706	11088	10988	11468	11799	11685	12243	12516	12606	14174	14198	14632	14181	14891	15926	15697	15601	15710	15995	16763	16798	16862	16503	16932	16932	16566	16959	17385	17395	17318	17358	16941	17111
G	7	Sample X79	9249	9137	9401	9919	10325	10416	10485	10509	10434	10764	11341	11232	11185	11184	10732	11805	11592	12153	12464	11988	12947	13833	14112	13936	14107	14740	15448	16088	15900	16413	16638	16484	17032	16458	16755	16932	17293	17227	17086	17136	17285	17616	17296	17452	17372	17940
G	8	Sample X80	8805	9357	8828	9786	9935	10006	10051	10277	10522	10716	10450	10876	10501	10677	11319	11119	11592	11723	11961	12293	12763	13793	13944	14152	14938	15116	15350	15607	15516	15435	16166	16640	16493	16472	16161	16521	16720	15765	17055	16667	16915	16341	16887	16776	16066	16631
G	9	Sample X81	9551	9459	9431	9552	10370	10103	10418	10098	10770	10503	10945	10779	11420	11106	11191	11231	11581	11971	12282	12481	12835	12964	13178	13718	13759	14561	14886	15603	15477	15376	16001	16629	16224	16953	16826	16536	16958	17368	16895	17473	16957	17596	17198	17808	17627	17818
H	1	Sample X85	9625	9764	10220	9671	9952	10477	10826	10756	11782	12666	14082	14829	15471	16224	15911	15842	15997	16021	16115	16177	16022	16009	16396	16630	16506	16666	16883	16871	16412	16723	16791	17206	16682	16540	16828	16553	16882	16194	16859	16905	16805	16763	16813	17073	16525	16996
H	2	Sample X86	9969	10189	9642	10282	10931	10434	11198	11404	11869	13177	13841	14435	15341	15700	16862	16733	17339	17452	17771	17108	17489	18856	17110	17345	17782	17875	17687	17931	17720	17777	17662	17437	17211	18315	18245	18037	18769	17717	17896	18102	18010	18059	17942	18081	18197	17996
H	3	Sample X87	9714	9625	9982	10008	10951	10803	10866	11360	11368	12331	13448	14726	15635	16055	16724	17139	17726	17819	17950	18003	17912	18045	17624	18259	18035	17894	17824	18046	17986	18008	18027	18219	18601	17845	18580	18500	17540	18114	18280	18208	18385	17942	18040	18180	18329	18748
H	4	Sample X88	9634	9333	9641	10221	9930	10445	10274	9839	10199	10970	10804	10663	10702	11153	11159	11143	11456	11386	11369	11665	11667	12050	12067	12209	12587	12163	12638	12854	12464	12725	13320	14099	13931	13961	14144	14616	14869	14876	14869	15096	15934	15857	16085	16432	16730	16568
H	5	Sample X89	10264	9816	9922	10401	10411	11053	11014	11056	10783	11183	11238	11637	11515	11840	11889	12258	11550	12054	12437	12273	12537	12736	12901	12554	12747	12948	12855	13024	13414	13736	13807	14387	14915	14845	15375	15409	15658	15784	16476	16464	16309	16691	16305	16208	16709	17248
H	6	Sample X90	9805	10330	9807	9735	10167	10460	10202	10935	10830	10754	10942	11209	11314	11688	11355	11476	11266	11898	11939	11989	11846	11927	12067	12332	12971	12828	12804	13008	12996	13183	13488	13738	13833	13434	14147	14587	14714	15047	15223	15986	15751	15568	16258	16248	15908	16506
H	7	Sample X91	10049	9853	9647	10071	9857	10200	10432	10460	10725	11001	10452	10950	11464	11226	11486	11572	11083	11526	11782	11642	12163	12312	12122	12290	12597	12427	12803	12764	12944	13511	13092	13788	13980	14097	14247	14703	15024	15516	15328	15088	15871	16381	15857	16104	16485	16640
H	8	Sample X92	10168	9530	9965	10646	10546	10688	10514	10794	11229	10903	11327	11217	11273	11860	11720	11793	12220	11975	11833	11825	11820	12314	12087	12393	12264	12442	12491	12559	13030	12941	13474	13452	13727	13900	14107	14476	14692	14997	15468	15492	15500	15372	15874	15318	15968	16705
H	9	Sample X93	10902	10441	10236	10363	10642	10783	11031	10726	11197	11395	11328	11686	11438	11827	12461	12162	11278	12551	12469	12864	12033	13035	12881	12968	12948	12823	13267	13630	13747	13503	13718	14586	13933	14664	15264	15469	15550	15593	15144	16389	16957	16486	16852	16645	17229	17713
User: USER
Path: C:\Program Files (x86)\BMG\CLARIOstar\User\Data\
Test ID: 46
Test Name: 90m_ANTS_DPX_LUV
Date: 5/4/2018
Time: 9:12:31 PM
ID1: Plate_9_05032018_L78A,D83A,I81A
Fluorescence (FI)
Well Row	Well Col	Content	Raw Data (360-15/530-15)	Raw Data (360-15/530-15)	Raw Data (360-15/530-15)	Raw Data (360-15/530-15)	Raw Data (360-15/530-15)	Raw Data (360-15/530-15)	Raw Data (360-15/530-15)	Raw Data (360-15/530-15)	Raw Data (360-15/530-15)	Raw Data (360-15/530-15)	Raw Data (360-15/530-15)	Raw Data (360-15/530-15)	Raw Data (360-15/530-15)	Raw Data (360-15/530-15)	Raw Data (360-15/530-15)	Raw Data (360-15/530-15)	Raw Data (360-15/530-15)	Raw Data (360-15/530-15)	Raw Data (360-15/530-15)	Raw Data (360-15/530-15)	Raw Data (360-15/530-15)	Raw Data (360-15/530-15)	Raw Data (360-15/530-15)	Raw Data (360-15/530-15)	Raw Data (360-15/530-15)	Raw Data (360-15/530-15)	Raw Data (360-15/530-15)	Raw Data (360-15/530-15)	Raw Data (360-15/530-15)	Raw Data (360-15/530-15)	Raw Data (360-15/530-15)	Raw Data (360-15/530-15)	Raw Data (360-15/530-15)	Raw Data (360-15/530-15)	Raw Data (360-15/530-15)	Raw Data (360-15/530-15)	Raw Data (360-15/530-15)	Raw Data (360-15/530-15)	Raw Data (360-15/530-15)	Raw Data (360-15/530-15)	Raw Data (360-15/530-15)	Raw Data (360-15/530-15)	Raw Data (360-15/530-15)	Raw Data (360-15/530-15)	Raw Data (360-15/530-15)	Raw Data (360-15/530-15)
		Time	0 min	2 min	4 min	6 min	8 min	10 min	12 min	14 min	16 min	18 min	20 min	22 min	24 min	26 min	28 min	30 min	32 min	34 min	36 min	38 min	40 min	42 min	44 min	46 min	48 min	50 min	52 min	54 min	56 min	58 min	60 min	62 min	64 min	66 min	68 min	70 min	72 min	74 min	76 min	78 min	80 min	82 min	84 min	86 min	88 min	90 min
A	1	Sample X1	8907	9219	9176	9764	9418	9138	9073	9621	9417	9788	9615	9652	9262	9401	9408	9549	9644	9581	9334	9894	9212	9972	9672	9854	9942	10000	10039	9805	9669	9835	10324	10009	10413	10432	10725	10783	10635	10829	10797	11421	11476	11532	11733	11805	12303	12500
A	2	Sample X2	9090	9178	9450	9245	9185	9597	9421	9643	8972	9173	9863	9189	9316	9431	9447	9170	9471	9697	9943	9790	9217	9932	9500	9808	9842	9518	9850	10383	10275	10195	10314	10423	10380	10313	10418	10736	10663	11027	10715	11539	11371	11544	11688	11903	11958	12223
A	3	Sample X3	8899	9189	9445	9470	9804	9508	9180	9361	9356	9697	9501	9757	9540	9504	9867	9422	9796	9488	9476	9597	9997	9499	9720	9921	10104	9849	10543	9702	10209	10448	10330	10082	10246	10546	10680	10913	11138	11226	11265	11784	11369	12058	12253	12177	12492	12672
A	4	Sample X4	8848	8912	9464	9220	9116	9339	9550	8822	9061	8958	9182	8684	9142	8609	8860	9152	9379	9540	9774	9723	9842	9477	10145	10045	9851	10505	10311	10555	10248	11398	11618	11644	12081	11999	12612	12583	13014	13494	13393	13855	13667	13547	14118	14166	14705	14094
A	5	Sample X5	8810	9153	9377	9013	9617	8855	9133	9173	9261	9499	9386	9295	9177	9192	9428	9221	8975	8865	9216	9374	9690	10081	9638	10228	9947	10625	11103	10970	11253	11644	11551	11861	12060	12262	13255	12957	13109	13381	13694	14283	13866	14550	14615	14374	15117	15017
A	6	Sample X6	9209	9248	9432	9660	9337	9443	9809	9820	9853	9327	9119	9663	9998	9218	9545	9871	9777	9742	9760	10043	10043	10424	10127	10187	10736	10829	10944	11412	11744	12153	12276	12368	12574	13058	14144	13583	14008	14412	14334	14600	14748	14859	15265	15123	15481	15445
A	7	Sample X7	9537	9857	10438	9854	9740	9626	9595	9766	9674	9521	9733	9610	9595	9906	10041	10055	9712	10061	9627	9592	9864	9684	9988	10430	9938	10258	10020	10204	10310	10656	10714	10634	11121	10686	11410	11810	11164	11939	12014	11802	12221	12515	12352	12470	12985	12953
A	8	Sample X8	9564	9156	9487	9866	9941	9600	9504	9405	9550	9682	9491	9942	9387	9643	9580	9713	9687	9501	9623	9823	10064	9962	9519	9714	9572	10502	10361	10420	10454	10531	10802	10648	10795	10859	11674	11704	11569	11842	11849	12278	12574	12555	12896	12879	13486	12900
A	9	Sample X9	8873	9066	9446	9595	9869	9273	9586	9897	9553	9859	9619	9516	9950	9855	10188	9202	9639	10279	9758	9767	9828	10033	10287	10090	9937	10271	10860	10373	10911	10919	11157	10826	11391	11421	11371	11499	12072	12076	12318	12278	12973	12617	13397	13358	13352	13498
A	10	Sample X10	31044	30148	28999	27782	28379	26935	26780	26088	25977	26002	26053	26095	25662	25794	25660	26171	26286	26562	25353	26168	25832	25627	25907	26236	25036	26529	25515	25478	25762	25828	25185	25601	25872	25579	25836	25032	25777	25089	26161	25941	25990	25896	25657	24987	26069	25876
A	11	Sample X11	30697	29256	27805	27302	26284	25589	26486	25160	25486	25968	25391	24957	25092	24534	24606	25084	24715	24279	24705	24577	25135	24743	25414	24818	24691	25279	24464	24717	24189	24423	24926	24591	24708	25221	25025	25407	25216	24164	24721	24534	24578	24516	24738	24998	24462	24843
A	12	Sample X12	32094	29541	28415	27470	27976	26672	27181	27274	26370	26269	26284	26153	24965	26091	27075	26566	26740	25455	25974	26174	26024	25782	26363	26494	26592	26130	25848	25764	26652	24755	25670	25732	26351	25752	26165	25605	25351	25674	25679	25464	25713	26129	25749	24690	24995	25528
B	1	Sample X13	8680	8712	8938	8825	8999	8932	8862	8746	9129	8391	8501	8735	8867	8260	9068	9014	8670	8720	8481	8840	8571	8875	8907	9210	8932	9047	8616	8845	9216	8905	9192	9282	8862	9207	8951	8999	9064	9620	9198	9262	8997	8866	9081	9602	9170	9569
B	2	Sample X14	9236	8985	9073	9424	9074	9371	9400	9655	8861	9558	9408	9309	9247	9330	9203	8997	9089	9096	9072	8860	9132	9164	9043	9085	9415	9035	9365	9169	8694	8909	9349	9316	9063	9168	9512	9451	9577	9323	9273	9173	9575	9649	9555	9759	9928	9862
B	3	Sample X15	8800	9047	9087	9153	8920	9132	9417	9307	9123	9319	9226	9357	9319	9562	9237	9160	9112	8997	8671	8864	8692	9071	9369	8966	9208	9373	9198	9410	9686	8909	9428	8780	9461	9257	9446	9265	9438	9561	9595	9588	9894	9363	9594	9652	9881	9965
B	4	Sample X16	9433	9714	9526	9610	9250	9392	9860	9781	9805	9273	8839	9384	9267	9384	9458	9364	9562	9429	9628	9447	9643	9490	9787	9524	9592	9760	9805	9803	10105	10005	10006	9963	9680	10430	10117	10373	10411	10697	10552	10931	10874	11394	11524	11888	11546	12364
B	5	Sample X17	9256	9161	9280	9289	9832	9122	9084	9298	8935	9226	9341	9238	9076	9650	9185	9359	9040	9128	9413	8978	9210	9083	9541	9580	9349	9580	9175	9389	9694	9763	9663	9429	9954	9790	9716	10424	10289	10694	10619	10968	11274	11142	11393	11279	12532	12735
B	6	Sample X18	9783	9835	9222	9736	9466	9453	9211	9474	9441	9539	9258	9028	9200	9591	9353	9322	9245	9939	9679	9465	9860	9589	9893	9842	10162	9789	9715	9972	9665	9889	10065	10411	10785	10447	10695	10921	10991	10960	11345	12399	11897	12265	12179	12267	12255	12898
B	7	Sample X19	9620	9651	9511	9629	9426	9494	9538	9266	9441	9542	9456	9437	9614	9442	9281	9514	9880	9426	9332	9314	9195	9462	9456	10108	9347	9198	9674	9718	9607	10263	9674	9449	9952	10086	9961	9965	10039	9751	9949	9980	10174	10574	10392	10689	10647	10768
B	8	Sample X20	9672	10148	9928	9486	9500	9787	9716	9757	9809	9474	9488	10032	9874	9536	9440	9838	9406	9522	9825	9218	9847	10070	9698	9679	10043	9744	10249	10172	10146	10351	10426	9590	10446	10146	10414	10248	10318	10601	10703	10482	10317	10665	11213	11268	11187	11051
B	9	Sample X21	9427	9549	9524	9753	9355	9642	9749	9885	9318	9277	9280	9656	9548	9404	9760	9640	9305	9630	9600	9579	9458	9847	9779	9806	9369	9574	9932	10062	10007	9781	10071	9835	10209	9919	10337	10238	10543	9842	10410	9903	10277	10812	10615	10749	11096	10979
B	10	Sample X22	9995	10147	10473	10479	10268	10095	10777	10540	11073	10300	10444	10742	10366	10514	10704	10440	10565	10883	11054	10525	10559	10768	10636	10692	10540	10790	10462	10619	10694	11158	10311	10839	10786	10675	10773	11062	10675	10816	10992	10784	10742	10726	10362	10978	10670	10886
B	11	Sample X23	9596	9820	10332	10170	10328	9861	10326	9952	10052	9700	10100	10781	10117	9939	10380	10129	10197	10069	9978	10098	10506	10686	10511	10145	10226	9926	10270	10305	10472	10230	10669	10238	10316	10550	10241	10243	10498	9820	10504	10132	10429	10582	10343	10594	9966	10478
B	12	Sample X24	9085	9178	9739	9607	9469	9154	9206	9345	9585	9888	9546	8918	9525	9403	9043	9512	9208	9301	9261	9338	9551	9415	9540	9658	9573	8908	9616	9693	9502	9624	9818	9724	9536	9226	9713	9349	9482	9608	9720	9319	9008	9484	9622	9675	9446	9322
C	1	Sample X25	9305	9684	9442	9385	9510	9461	9442	9285	9290	9258	9451	9708	9299	9694	9396	9389	9221	9329	9151	9369	9452	9496	9311	9449	9069	9221	9059	9218	9329	9093	9515	9512	9641	9334	9482	9677	9224	9463	9985	9693	9707	9880	9336	9240	9772	9870
C	2	Sample X26	9454	9521	9459	9316	9423	9780	9419	9613	9586	10170	9769	9411	9170	9746	9519	9401	9646	9542	9761	9323	9632	9205	9524	9480	9526	9670	9488	9693	9747	9672	9552	9407	9256	9731	9169	9751	9425	9588	9633	9403	9631	9775	9699	9790	9437	9450
C	3	Sample X27	9372	9406	9120	9849	9574	9866	9558	9638	9326	9472	9270	9780	9235	9075	9260	9345	9416	9146	9265	9050	9406	9413	9216	9286	8963	9455	9240	8939	9406	9053	9572	9529	9123	9282	9551	9371	9255	9558	9683	9510	9688	9756	9727	9511	9397	9361
C	4	Sample X28	9285	9707	9420	9233	9398	9464	9728	9664	9715	9371	9562	8909	9325	9482	9208	9460	8860	8818	9076	9265	9254	9164	9166	9164	9397	9346	9042	9417	9119	9461	9703	9123	9377	9312	9309	9407	9786	9415	9753	9668	10048	9508	9865	9576	9614	9469
C	5	Sample X29	8788	8903	9103	9196	9562	9256	9041	9354	9087	9336	9610	8849	9195	9013	9185	8558	9041	8936	9058	9028	8833	8792	8683	9086	9122	9032	9196	9108	8859	9109	8833	9066	9190	8595	8964	9550	9542	9431	9344	9367	9610	9451	9521	9577	9942	9601
C	6	Sample X30	9185	9369	9441	9442	9116	9657	9355	9364	9568	9889	8838	9273	9036	9111	9381	9296	9454	9644	9115	9793	9196	9422	9318	9500	9250	9372	9232	9592	9538	9665	9583	9592	9553	9794	9787	9965	9449	9941	9461	9370	9950	9896	9907	9874	9735	9715
C	7	Sample X31	8879	9361	9410	9261	9223	9076	9480	9637	9131	9127	9272	9167	9230	9020	9078	9175	8951	9245	8788	9450	9020	9320	9164	9335	9071	9132	9132	9156	9439	8713	9193	9549	9111	9197	9424	9362	9217	9388	9903	9661	9552	9371	9753	9401	9687	9387
C	8	Sample X32	8997	9325	9503	9698	9425	9412	9112	9534	9339	9329	9570	9450	9046	9266	9449	9432	9577	9232	9713	9255	9128	9026	8984	9117	9278	9406	9393	9240	9795	9549	9197	9330	10054	9483	9502	9593	9298	9330	9811	9174	9759	9443	9806	9692	9943	9671
C	9	Sample X33	9080	9188	9222	9166	9295	9297	9683	9518	9056	9392	9518	9669	9395	9363	9428	9365	8993	9076	8739	9360	9277	9088	9265	9062	9074	9192	9557	9423	9390	9521	9224	9443	9302	10019	9604	9596	9469	9238	9551	9532	9916	9736	9759	9431	9777	9562
C	10	Sample X34	10084	10094	9562	9648	9759	9126	9365	9263	9002	8855	9221	9103	9082	9306	8848	8482	9160	9416	8989	8898	9446	8936	9004	9249	8646	8798	9039	9128	9139	8588	8846	8747	9048	8579	8765	8584	8794	8837	9277	8590	8917	8705	9000	8833	8702	8913
C	11	Sample X35	9421	9832	9450	8951	8776	8954	8856	8995	8841	8759	8632	8263	8700	8562	8331	8425	8383	8662	8365	8415	8090	8432	8537	8575	8229	8648	8184	8469	8154	8467	8065	8411	8062	8050	8438	8393	8290	8722	8378	8189	8539	8045	8683	8337	8369	8435
C	12	Sample X36	9470	9518	9373	9065	9633	8864	8661	9096	8772	8743	8770	9251	8946	9080	9145	8616	9048	9229	9083	8522	9042	9299	8940	8744	8586	8954	8642	8566	8643	8379	8791	8681	8368	8541	8666	8999	8800	8721	8640	8498	8809	9007	8533	8828	8657	8830
D	1	Sample X37	9153	9341	9074	9400	8958	9244	9567	9793	9554	9307	9408	9427	8776	9133	8950	9088	9393	9051	9083	9071	9157	8735	9325	9174	8808	8922	8871	9115	8947	9017	9108	9040	9347	8862	8854	8730	9451	9124	9091	9284	8750	9241	8785	8855	8964	9567
D	2	Sample X38	9533	9420	9827	9614	9433	9490	9743	9555	9397	9801	9588	9530	9615	9077	9503	9753	9909	9250	9531	9367	9715	9143	9734	9421	9272	9427	9245	9678	10087	9510	9265	9398	9717	9489	9558	9390	9694	9298	9746	9913	9872	9439	9646	9291	9635	9290
D	3	Sample X39	9932	9335	9881	9569	9785	9716	9586	9483	9372	10003	9652	9671	9771	9148	9469	9524	9484	9323	9503	9390	9829	9729	9818	9446	8909	9885	9401	9802	9746	9545	9617	9653	9559	9326	9720	9502	9902	9955	9480	9693	9765	9585	9741	9548	9374	9818
D	4	Sample X40	10289	10660	10534	10771	10739	10683	10753	10214	10486	10662	10647	10446	10220	10865	10727	10379	11018	10836	10999	10636	10668	11224	10941	10948	10703	10834	10702	10976	10572	10616	10586	11288	11117	10378	11122	10635	11084	10327	10778	10907	10881	10947	11218	10786	10941	11278
D	5	Sample X41	9826	9518	9909	10340	9817	10021	9605	9379	9889	9745	9616	9795	9588	9770	9666	9818	9596	9982	9998	9594	9491	9644	10032	9266	10016	9772	9844	9606	9283	9351	9431	9691	9696	9604	9527	9823	9476	10110	9976	9875	9667	9995	9738	9444	9669	9491
D	6	Sample X42	9749	9706	9940	10220	10393	10268	9767	10000	9714	9763	9556	9857	9680	9582	9799	9829	9862	9797	10031	9815	9943	9841	9464	10011	9908	9803	9767	9273	9596	9797	9823	9982	10104	9906	9447	9647	9910	9510	9693	9426	9399	9304	9704	9791	9647	10109
D	7	Sample X43	8965	9272	9453	9481	9315	9457	9075	9637	8992	8886	9258	9116	9237	9084	9325	8975	8981	9225	9262	8916	9367	8848	9189	8961	8949	9203	9203	9337	9348	9118	8957	9414	9131	9193	9102	9177	9215	9142	9428	9638	9530	9468	9936	9543	9019	9624
D	8	Sample X44	9512	9602	10138	9458	9868	9852	9498	9825	9223	9648	10067	10033	9630	9416	9751	9880	9729	9677	9592	9214	9340	9567	10058	9213	9783	9744	9696	9736	9312	9957	9524	9588	9501	9905	9671	9566	9890	9570	9691	9755	9746	10236	10217	10085	9969	9882
D	9	Sample X45	9666	9327	9715	10161	9762	9407	9313	9123	9231	9392	9552	9859	9534	9549	9408	8846	9594	9661	9497	9502	9483	9600	9520	9512	9726	9525	9832	9583	9833	9462	9921	9600	9524	9644	9452	9421	9838	9869	9495	9689	9356	9811	9590	9661	9518	9515
D	10	Sample X46	7559	5907	5711	5897	5771	5639	5682	5705	5736	5943	5452	5876	5435	5629	5501	5699	5392	5538	5478	5707	5397	5695	5848	5594	5918	5493	5706	5466	5677	5723	5533	5420	5650	5587	5514	5309	5571	5526	5432	5673	5730	5436	5695	5865	5468	5661
D	11	Sample X47	5941	5717	5527	5386	5599	5422	5587	5709	5276	5466	5266	5301	5658	5429	5348	5647	5551	5579	5159	5355	5471	5371	5327	5434	5464	5426	5363	5411	5484	5384	5270	5585	5448	5254	5487	5166	5405	5372	5238	5462	5438	5363	5068	5364	5400	5576
D	12	Sample X48	10775	7820	9499	7694	7821	8022	5384	5269	8598	5608	5319	5206	5732	5263	5198	5102	5195	5430	5953	8760	5250	5471	5406	5397	5470	5460	5701	6218	5349	6022	7986	5449	12115	5447	7656	9067	5949	5288	5257	13144	9061	5030	5353	8862	5169	5362
E	1	Sample X49	9523	9861	9431	9977	11809	15312	16770	16341	16749	17021	16556	16283	16401	16082	16436	16041	16041	16520	16090	16097	16190	15779	16132	16078	16459	16431	16155	16021	16597	16555	16070	16820	16597	16846	17095	16627	16465	16553	16140	16418	16645	16461	16415	16422	16195	16582
E	2	Sample X50	9968	9561	9597	10650	11592	14706	16427	17130	17103	16913	17614	16954	17284	17150	17815	17110	16891	16336	16902	16961	16699	16727	16970	17297	17338	16688	17636	16959	16959	17290	16977	17381	17060	17654	16698	17482	17720	17891	17300	17401	17226	17616	17435	17513	17516	17602
E	3	Sample X51	10255	10119	9795	10420	11502	14380	17048	17344	17737	17358	17341	17607	17223	17101	17422	17093	16913	16992	17095	16986	17117	17879	17218	17369	17750	17815	17786	18648	17870	17792	18234	18367	17981	18258	18378	18275	18354	17780	18254	17881	17920	17925	18474	18007	17877	17603
E	4	Sample X52	9953	9844	9551	9967	9898	9831	9766	10409	10116	10562	10939	11428	12053	12721	14347	15514	16499	16373	16561	16853	17138	17376	16301	16537	16644	16833	16910	16906	16620	17453	17241	17655	16968	17022	17264	17045	17246	17585	17106	17355	17221	17680	16955	17174	17759	17310
E	5	Sample X53	9238	9686	9515	9756	9637	9395	9737	10263	9899	10505	10712	10700	11800	12258	13135	15017	15331	16207	16331	16477	16587	16511	16171	16540	15967	16590	16350	16476	17076	16263	16618	16913	16811	16750	16574	16831	17095	16444	16339	16891	15998	16879	16385	17059	16319	16596
E	6	Sample X54	9302	9053	9284	9724	9606	9308	9483	10039	10323	9939	10249	10827	10709	12439	14105	14712	15106	16151	15545	16266	15807	16217	16359	16385	16069	16464	16838	16629	17070	16383	16371	16507	16469	17240	16463	16870	16142	16819	16835	16975	16961	17391	16158	17027	16504	16474
E	7	Sample X55	9001	8745	9356	8749	9163	9174	9206	9732	9374	9361	10132	10507	10746	10933	11493	12724	13764	15077	15522	15831	15679	16603	16030	15976	16061	15737	16197	15927	15716	16183	16245	15997	16025	16051	16587	16432	16214	16446	16150	16719	16909	16482	17224	17038	16534	17190
E	8	Sample X56	9420	9551	9199	9795	9820	10127	10122	9831	10564	10737	10570	10595	10971	11855	11938	13682	15465	16062	16571	17000	17016	17861	17543	18101	17431	17797	17170	17539	17095	17187	17485	18114	18234	17597	17981	18320	18538	17954	18497	18660	18323	18967	19061	19013	17806	18499
E	9	Sample X57	9849	9960	9755	10172	9700	10631	10347	11047	11194	11059	11741	11568	12693	13316	15468	15341	16647	17395	17521	18765	18574	18318	18862	18477	18490	18743	19736	18404	19136	18650	18848	19697	18464	18960	19200	19186	19370	19143	19502	20023	19218	20337	19858	19803	20379	20486
F	1	Sample X61	9372	9328	9458	10056	10543	12511	15808	16376	17223	16751	16678	16974	17541	17076	17353	17190	16909	17026	16587	16782	17243	17138	16927	16736	16393	16515	16853	16825	16616	16611	16305	16220	16895	16552	16786	16522	16754	16594	17024	17306	17020	17032	16885	16840	16983	16824
F	2	Sample X62	9713	9847	9483	9965	10413	11600	14443	16708	17322	17234	17731	17758	17648	17085	17411	17318	18219	17132	17163	17318	17292	17336	17185	17447	17358	17215	17715	17049	17652	17691	17247	17489	17515	17193	17554	17688	17462	18033	18007	17644	18523	18010	17861	18749	18377	18233
F	3	Sample X63	10024	9758	9541	10026	9978	10906	12838	15439	17885	16945	17348	16942	17551	17363	17611	17801	17161	17654	17871	17725	17619	17933	17214	17142	17589	17595	17542	17939	16843	17296	17237	17329	17401	18007	18395	17413	17932	17657	17260	17665	18109	17390	17695	18853	18287	18588
F	4	Sample X64	9555	9043	9187	9497	9430	9567	9386	9375	9572	10058	10542	10327	10728	10218	11059	12238	12768	13898	15119	15014	15528	15940	16109	16450	16300	16715	16792	16402	17196	16938	16429	17169	17177	16888	16563	16863	17287	17005	17934	17741	17852	17771	17608	17584	17879	17747
F	5	Sample X65	9950	9816	9581	9146	9575	9962	10056	9931	10197	10620	10601	10819	10567	11739	12520	13305	14258	15176	16961	16472	17464	17369	17580	18110	18009	18029	18266	17153	17741	17831	18266	17682	18036	18229	18685	17909	18094	17818	17902	18476	18586	18507	18916	18209	19159	18436
F	6	Sample X66	9712	9690	9533	9983	9781	9778	10411	10876	10471	10768	10763	11271	11142	11781	12185	13351	13281	15115	15483	15877	16571	16488	16424	17239	17416	17641	17812	17873	17634	17215	17863	17640	17566	17676	17639	17824	17837	18069	17903	18589	18306	18283	18148	18739	18677	18034
F	7	Sample X67	8994	9138	9482	9511	9685	9547	9665	9544	9649	10265	10370	10678	10339	11004	11375	11719	11958	12588	13363	13696	14825	15408	15861	16097	15990	15887	16202	16125	16536	16345	16772	16256	16002	16763	16581	16732	16845	16278	16714	16466	16865	17001	16733	16699	17050	16434
F	8	Sample X68	9602	10164	9621	9964	9787	10283	10556	10413	11172	11076	10883	11749	11902	11593	12362	13074	13672	14337	15097	16296	16710	17656	17391	18413	17896	18110	18410	18267	18081	18250	17962	18465	18203	18241	18281	18122	19279	18503	17901	18352	18004	17975	18219	17941	18994	18212
F	9	Sample X69	9534	9702	9531	10018	10055	10087	10893	10868	10705	10723	11219	11341	11567	12449	12284	13022	13879	13968	15608	16232	17276	17832	17160	17872	17737	17593	17810	17992	18310	18292	18326	18220	18264	18508	18746	18336	18388	18011	17423	17867	18577	17874	18512	18273	18298	18342
G	1	Sample X73	9689	9515	9667	9416	9880	10974	12059	13328	15335	16363	15851	16433	16751	16670	17177	16864	16267	16912	17113	16842	16826	16870	16512	17379	16261	16383	16732	16038	17163	16441	16572	16941	17137	16169	16552	17023	16896	16826	16298	16554	16285	16692	16951	16285	16802	17353
G	2	Sample X74	9764	9916	10415	10323	10933	11304	11764	13330	15696	17489	18124	18061	18807	18857	18528	18681	18517	17988	18283	18237	18134	18695	18221	18324	18418	18643	18198	18200	18214	18737	19202	18391	18054	18986	18800	19048	19188	19387	19249	18625	18789	18952	19560	18921	19142	18953
G	3	Sample X75	9449	10016	10046	10753	10064	11211	11503	12842	14049	15932	17687	17949	17584	18127	18108	17926	17685	18134	18437	18271	18152	18718	17996	17941	17977	17862	17719	18374	18226	18328	18940	18029	17831	18487	17810	18692	18466	18453	18515	17916	18160	17725	18317	18197	18011	18147
G	4	Sample X76	9712	9542	9392	9488	9731	10486	10327	10566	11176	10566	10845	11157	10801	11383	10856	11683	11487	12534	12597	12536	13406	13748	14157	15250	15542	16084	15840	16226	16562	17151	17323	17442	17195	17187	17479	17730	17621	17725	17917	17921	18085	18248	18239	18054	17281	18309
G	5	Sample X77	9844	9467	10012	9331	9808	10140	10738	10849	11282	10818	11043	11310	11469	11342	11655	11949	12370	12021	12387	13163	13639	14090	14147	14943	15441	16345	16656	16588	16493	17117	16829	16753	17114	17296	17322	17293	17547	17686	17407	18354	17638	17744	17676	17324	17895	17664
G	6	Sample X78	9388	9962	9478	9636	10171	10253	10366	11093	11503	11273	11672	11105	11958	11698	12136	11877	11967	12338	12539	13542	12976	13661	14309	14856	15399	15152	15552	16558	16300	16277	16666	16786	16950	16971	17110	17361	16913	17152	17517	17125	17745	17167	17166	18000	17453	16891
G	7	Sample X79	9704	9844	9878	10057	10024	10646	11165	11094	11053	11298	11462	11304	11995	11400	11590	11638	11347	12147	12564	12720	12886	13274	13732	14268	15060	15146	15609	16097	16851	16651	16881	17554	17910	17976	17861	18039	18253	18302	17785	18538	18170	18063	18982	17942	18334	18361
G	8	Sample X80	9319	9513	10054	9774	10030	10222	10655	11087	11330	11111	11279	11255	11767	11805	11759	11863	11844	12377	12676	12791	13286	14079	14088	14249	15003	15693	16307	17053	16819	17202	17367	17390	17807	17805	17638	18252	17666	17960	18791	17950	18153	18698	18011	18146	18312	18468
G	9	Sample X81	9950	9340	9651	10229	10780	11141	11033	10707	11303	11435	11301	11810	11376	11843	11950	11671	12077	12116	12561	12910	12720	13384	14149	13978	15212	15340	15901	15818	16487	17194	16897	16966	18320	18118	18214	17640	17234	17499	17588	17667	17924	18154	18044	18167	18282	17942
H	1	Sample X85	9036	9521	9615	9871	10034	10824	12253	13546	15548	16318	15989	16419	16884	16185	16101	16437	16524	16138	16362	16600	16637	16699	16761	16450	16136	16894	16244	16782	16179	16484	16290	16228	16355	16616	15984	16288	16043	15957	15989	16433	16088	16297	16226	16308	15876	16019
H	2	Sample X86	9575	10066	9712	10641	10629	11641	12407	14529	16110	17955	17733	17432	17564	18535	17778	17830	17882	18024	17875	18175	18136	17031	18103	17701	17821	17669	18084	18048	18141	18106	17656	17884	18286	17740	18468	18166	17292	18148	18233	18338	18563	17454	18080	17962	17995	18076
H	3	Sample X87	9715	9385	9954	10020	10198	10326	11473	12703	15029	16431	16889	17655	17084	17495	17335	17284	16567	16903	17722	17472	17772	16992	17338	17151	17521	17460	17637	18079	17859	17469	16745	16706	17167	17845	17259	17577	17776	17393	17523	17804	17368	17654	17623	17453	18053	17390
H	4	Sample X88	9860	10093	9859	10573	10271	10474	11068	10874	11007	11002	10786	11087	11133	11652	11545	11740	11772	12275	12124	12274	12152	12078	12313	11935	12450	11749	12968	12530	12849	13065	12750	13153	12866	13704	13700	13938	13634	14741	14566	14518	14274	15047	15287	14777	15688	16450
H	5	Sample X89	9645	9720	10105	10363	10027	10381	10811	10797	11017	10931	10831	11287	11860	11463	11102	11620	11569	12190	11954	12144	12033	12332	12404	13103	12333	12582	12650	12824	12934	13098	13211	14086	14183	13894	14372	14545	14649	15181	15308	15072	15387	15963	15937	15648	16111	16026
H	6	Sample X90	9471	9679	9683	9607	9873	10029	10332	10788	10595	10891	11346	11074	11197	10959	11262	10845	11753	11776	11747	11685	11484	12112	12359	12487	11467	11649	11963	12152	12153	12233	12760	12569	13110	12898	13326	13061	12942	13420	13432	13882	14426	14261	14318	14017	14834	14574
H	7	Sample X91	9590	9781	9921	10371	10198	10165	10987	10775	11227	11416	10899	11203	11411	11783	11882	11757	11762	11804	11883	11884	12082	11916	12576	12151	12530	12414	12526	12614	12543	12864	13154	13222	13293	13490	13717	13853	14185	13884	14501	15111	15200	14872	15217	15809	16115	15723
H	8	Sample X92	9294	9919	9987	9767	10039	9919	10207	10800	10651	10577	10781	10963	10827	11364	11483	11606	11206	11533	11535	11584	11781	11768	12017	11721	11999	12333	12466	12668	12218	12402	12358	12988	13065	13097	13513	14128	13783	14394	14083	14875	14970	14973	14805	15734	15297	15958
H	9	Sample X93	9449	9624	9012	9933	9876	10496	10209	9918	10465	10448	10841	10675	11028	10670	11506	11303	11581	11483	11530	12068	12047	12376	12149	12302	12479	12395	12208	12608	12723	12638	13309	13293	13353	13187	13308	14012	13918	13945	14248	14425	14250	15751	16068	15687	15910	15514
User: USER
Path: C:\Program Files (x86)\BMG\CLARIOstar\User\Data\
Test ID: 47
Test Name: 90m_ANTS_DPX_LUV
Date: 5/5/2018
Time: 8:27:31 AM
ID1: Plate_10_05032018_I81R,I85A,I85R
Fluorescence (FI)
Well Row	Well Col	Content	Raw Data (360-15/530-15)	Raw Data (360-15/530-15)	Raw Data (360-15/530-15)	Raw Data (360-15/530-15)	Raw Data (360-15/530-15)	Raw Data (360-15/530-15)	Raw Data (360-15/530-15)	Raw Data (360-15/530-15)	Raw Data (360-15/530-15)	Raw Data (360-15/530-15)	Raw Data (360-15/530-15)	Raw Data (360-15/530-15)	Raw Data (360-15/530-15)	Raw Data (360-15/530-15)	Raw Data (360-15/530-15)	Raw Data (360-15/530-15)	Raw Data (360-15/530-15)	Raw Data (360-15/530-15)	Raw Data (360-15/530-15)	Raw Data (360-15/530-15)	Raw Data (360-15/530-15)	Raw Data (360-15/530-15)	Raw Data (360-15/530-15)	Raw Data (360-15/530-15)	Raw Data (360-15/530-15)	Raw Data (360-15/530-15)	Raw Data (360-15/530-15)	Raw Data (360-15/530-15)	Raw Data (360-15/530-15)	Raw Data (360-15/530-15)	Raw Data (360-15/530-15)	Raw Data (360-15/530-15)	Raw Data (360-15/530-15)	Raw Data (360-15/530-15)	Raw Data (360-15/530-15)	Raw Data (360-15/530-15)	Raw Data (360-15/530-15)	Raw Data (360-15/530-15)	Raw Data (360-15/530-15)	Raw Data (360-15/530-15)	Raw Data (360-15/530-15)	Raw Data (360-15/530-15)	Raw Data (360-15/530-15)	Raw Data (360-15/530-15)	Raw Data (360-15/530-15)	Raw Data (360-15/530-15)
		Time	0 min	2 min	4 min	6 min	8 min	10 min	12 min	14 min	16 min	18 min	20 min	22 min	24 min	26 min	28 min	30 min	32 min	34 min	36 min	38 min	40 min	42 min	44 min	46 min	48 min	50 min	52 min	54 min	56 min	58 min	60 min	62 min	64 min	66 min	68 min	70 min	72 min	74 min	76 min	78 min	80 min	82 min	84 min	86 min	88 min	90 min
A	1	Sample X1	9323	9507	9451	9547	9631	9847	9593	9433	10128	9907	9227	9357	9342	9700	8999	9135	9127	9038	8805	9553	9213	9453	9404	9447	9892	9653	9754	9708	9486	9824	9553	9845	9832	9908	9760	9998	9430	9506	9823	9792	9854	10021	9785	10106	10082	9925
A	2	Sample X2	9591	9620	9729	9704	10120	9179	9548	10050	9578	9874	9510	9344	9368	9712	10087	9762	9510	9541	9711	9635	9808	9636	9934	9908	9806	9468	9636	9771	10088	9702	10063	9987	9630	10240	10463	10004	10408	9759	9702	10420	10362	10260	10155	9950	10348	10188
A	3	Sample X3	9157	9583	9902	9187	9333	9990	9293	9841	9960	9331	9326	9373	10284	10119	9788	10021	9954	9544	9971	9657	9254	9274	9637	9433	9606	9483	9387	9043	9485	9832	9755	9956	9629	9645	10227	9851	10074	9728	9738	10063	10216	10327	10097	10160	10674	10401
A	4	Sample X4	9508	9682	9483	9210	10172	9720	9678	10335	10555	11069	11775	12277	12866	13056	13644	14225	13563	13916	14526	14473	15170	15193	14969	14872	15702	15088	15714	15375	15756	15085	16176	15568	15503	15409	15210	15863	15376	15369	15256	15671	15135	15721	15894	15605	15449	15804
A	5	Sample X5	10186	10336	10748	11059	10957	10710	11150	11352	11778	12748	13196	14037	15104	15860	16099	16669	17260	17470	17671	17511	17832	18324	17635	18359	18184	18394	18667	18583	18700	18583	18284	18015	18912	18722	18884	18970	19098	18830	18660	18726	19104	19040	19213	18821	19282	19567
A	6	Sample X6	9634	9863	10162	9814	10070	9884	9992	10510	11333	11596	11789	12743	13332	13736	14113	14502	14700	15334	15769	15678	15853	16493	16762	15840	16379	15825	15961	15812	16255	16026	16166	16558	16511	16296	16548	16495	16525	16602	16007	16570	16439	16893	16675	16865	16293	17004
A	7	Sample X7	9824	9571	9142	9757	9310	9362	9970	9418	9703	9242	9576	9403	9272	9491	9518	9327	9813	9699	9733	9740	9953	9858	9994	10062	9792	9383	10164	9795	9975	10365	9583	10043	10091	10747	10754	10376	10741	10741	10927	10965	11125	11267	11071	11221	11190	11409
A	8	Sample X8	9108	8757	8892	9877	9116	9267	8914	8658	8975	9157	8995	8734	9221	9471	9290	9442	9182	9279	8990	9184	9012	8973	8883	9615	9467	9572	9387	9331	9874	9551	9990	9553	9647	9644	9835	10159	10118	10763	10221	10353	10534	10518	10596	10739	10777	10623
A	9	Sample X9	9001	9036	9028	9057	9110	9288	9056	8939	9322	9527	9460	9183	9226	9505	8964	9383	8915	9459	9301	9663	9210	9258	9254	9638	9800	9604	9907	9342	9956	9972	10097	9594	9981	10101	10130	10173	10283	10194	10021	10546	10886	10591	10768	10947	11591	10802
A	10	Sample X10	31482	31329	30830	29086	29016	28239	28680	28522	28454	28307	28073	28255	27580	28010	27978	28608	27382	27718	27495	28339	27554	27352	27841	28028	27445	28243	28387	28209	27316	27465	27818	28001	27248	28555	27505	28748	28115	28231	27356	27560	27312	28001	27975	27941	27160	28074
A	11	Sample X11	31510	31344	30687	29632	28342	28731	28637	28844	28451	28817	28227	27197	27715	27507	27709	27551	28068	27763	27759	28155	28390	27115	28132	27932	28241	27836	27584	28335	27631	28373	28533	26912	27902	27420	27161	27578	27160	27760	27168	28534	27574	27726	28047	27728	27242	27419
A	12	Sample X12	30813	29862	30270	29628	28344	28468	27676	28044	28669	27889	28292	27779	27804	27830	27671	28209	27170	27819	27428	26925	27258	26502	27095	26155	27066	27187	27314	27181	26974	27796	26837	27448	27730	27597	27936	27326	26817	26823	26147	26989	27395	27579	26946	27175	27804	26857
B	1	Sample X13	9052	9459	9319	9512	9498	9289	9135	9460	9455	9507	9472	9412	9462	9287	9155	9257	9135	9357	9133	9370	9179	9188	9307	9371	9061	9044	9207	9626	9237	9031	9306	9241	9308	9549	9701	9049	9359	9467	9300	9156	9770	9639	8885	9175	9558	9175
B	2	Sample X14	8903	9182	9707	9461	9329	9774	9247	9369	9234	9231	9297	9185	9314	9507	8991	8954	9517	9554	9299	9147	9090	9513	9130	8768	9192	9048	9361	9181	9172	9212	9796	9341	9309	9240	9378	9664	9503	9076	9787	9621	9771	9552	9241	9594	9723	9586
B	3	Sample X15	9687	9757	9801	9990	9589	9831	10361	10370	9732	10194	10230	10173	10216	9993	9920	10036	9861	9499	9703	9171	9689	9820	9530	9576	9297	9660	9932	9652	9380	9803	9952	9811	9317	9451	9579	9298	9532	9446	9578	9496	9894	10011	10342	10123	9818	9625
B	4	Sample X16	9924	10344	9873	10406	10178	10366	10488	10047	10186	10452	10755	10690	10682	10812	11259	11990	12279	12231	12552	12512	13097	13506	13658	13830	13610	13574	13725	14116	14373	14275	14050	15200	14720	14494	14536	14678	15263	14625	14854	15200	15882	15827	15855	16081	15664	15691
B	5	Sample X17	10378	11006	10461	10839	10681	10443	10352	10581	10993	10422	10980	10900	10981	11657	11374	12192	12187	12158	12979	12822	13496	13735	13660	13632	13988	13566	13936	13917	14386	15198	15128	14962	15143	14779	15129	14915	15298	14922	14881	15621	14946	15165	15227	15255	15023	15615
B	6	Sample X18	9686	9930	10102	10146	10095	10275	10146	9905	10287	10720	10740	10862	10586	10872	11396	11477	11994	12283	12280	12714	13315	12586	13671	13404	13061	13238	13721	13576	13747	13917	14285	14002	14074	14591	14224	13893	14428	14126	14368	14419	14473	14348	15072	14405	14857	15427
B	7	Sample X19	9431	9721	9894	10350	9743	9893	9850	9549	9489	9709	9743	9677	9819	9438	9772	10022	9812	9761	10020	9873	9503	9871	9608	9932	9388	9961	9943	10118	10127	10233	10103	10137	10107	10072	10068	10163	9988	10320	10228	10395	10294	10270	10426	10351	10140	11146
B	8	Sample X20	9401	9510	9608	9450	10070	9628	9645	9943	9909	9726	10235	9427	9483	9638	9976	9659	9773	9870	9450	9590	9973	9894	9567	9758	9978	10320	9976	10240	9750	9851	9985	10111	10065	10116	10080	10370	10236	10371	10224	10103	10094	10559	10495	10273	10808	10646
B	9	Sample X21	9735	9942	10161	9602	10373	10039	9665	9238	9456	9544	9584	9019	9710	9567	9595	9799	9796	9959	9542	9787	9616	9769	9370	10291	9916	9899	10016	10099	9971	10155	10023	9917	9877	10202	10147	10332	10193	10175	10080	10402	10526	10085	10385	11074	10488	11008
B	10	Sample X22	10337	11843	11708	10571	10375	10231	10812	10527	10468	10881	10805	10495	10841	10756	11197	11395	11247	10757	11534	10785	10772	11438	11177	11310	10879	11273	11466	11514	11312	11156	11244	11450	11383	11044	10549	11510	11257	11011	11134	11149	11528	11610	11312	12032	11681	11115
B	11	Sample X23	10079	9914	10312	10140	10204	9940	10048	10416	9922	9950	10217	10190	10308	10490	10209	10443	10374	10255	10324	10282	10620	10616	10348	10123	10401	10494	10206	10644	10387	10580	10740	10078	10427	10455	10082	10206	10460	10316	10398	10583	10373	10528	10241	10665	10233	10504
B	12	Sample X24	10633	10483	10116	10059	10437	10227	10408	10305	10169	10420	10720	10030	10171	10116	10053	10249	10001	10583	10217	10283	10387	10440	10077	10111	9943	10052	10063	10351	10265	10692	10366	10216	10609	9844	10161	10265	10172	9909	9863	10472	10401	10563	10209	9791	10440	10457
C	1	Sample X25	9593	9409	9469	8905	9656	9300	9465	9694	9147	9743	9141	9439	8982	9312	9250	9484	9031	9260	9553	9001	9059	9615	9492	9172	9409	9383	9406	9152	9169	9263	9428	9792	9348	8875	9535	9130	9305	9567	9316	9309	9189	9083	9061	9173	9336	9213
C	2	Sample X26	8513	9051	8736	8928	8922	9052	8682	8687	8897	9015	9121	8735	8658	8967	9116	9000	8876	8429	8648	8652	8563	8431	8397	8542	8461	8360	8453	8693	9060	8868	8769	8669	8209	8674	8462	8523	8997	8493	8764	8616	9327	9162	8599	8765	9142	9206
C	3	Sample X27	9561	10343	9806	9679	10252	10196	10535	10483	10657	10804	10774	10583	10415	10431	9721	10062	9803	10028	9348	9658	9819	10114	9862	9671	9713	9837	9884	10135	10059	9854	9940	9535	10045	9945	9865	9712	10299	9826	9985	9738	9750	10137	9962	9892	10036	9999
C	4	Sample X28	9781	9647	10191	10249	10438	10369	10159	10483	10379	10470	10508	10282	10842	10571	10843	10378	10376	10891	10501	10476	10649	10621	10934	10876	10877	10663	10242	10508	10949	10623	10718	10698	10408	10397	10532	10248	10759	10627	10352	11021	10647	10880	10745	11340	11191	10765
C	5	Sample X29	9769	10141	10029	10035	10473	10207	10461	10679	10517	10296	10496	10652	10425	10626	10574	10688	10444	11002	11077	10781	10864	10757	10571	10843	10901	11018	10634	11013	10669	11068	10634	10798	10816	10913	10870	10803	11101	11107	11293	10860	11022	10570	11110	10917	11035	11139
C	6	Sample X30	10118	10584	10139	10488	10306	10344	10631	10674	10421	10489	10713	10724	10794	11111	11252	10973	10657	10272	11013	10812	10902	10398	10932	10551	10785	10763	10843	10985	11192	11011	10623	10997	10816	10415	10573	10414	10689	10788	11070	10923	10555	11339	11285	10593	10874	10853
C	7	Sample X31	9307	9274	9792	9805	9780	9478	9254	9351	9930	9621	9819	9034	9513	9528	9322	9297	9650	9194	9652	9256	9516	9778	9476	9568	9506	9507	9516	9351	9533	9276	9288	9675	9554	9567	9305	9938	9753	9822	9564	9574	10089	10000	10411	10480	10122	10380
C	8	Sample X32	9369	9552	9483	9413	9277	9520	9409	9671	9592	9370	9687	9134	9512	9173	9489	9398	9342	8998	9211	9730	9757	9377	9207	9642	9649	9908	9793	9393	9188	10022	9586	9646	9419	9378	9645	9766	9664	9446	9762	9892	9914	10042	9747	9953	10156	9802
C	9	Sample X33	9545	9571	10106	9911	10203	9949	9926	9754	9538	9673	9974	9655	9532	9679	9714	9998	9642	9450	9236	9697	9589	10338	9846	10144	9742	9722	9775	9985	9840	9675	9943	9914	9909	9867	9936	9968	10302	9791	10312	9664	10162	9926	9807	10356	10124	10459
C	10	Sample X34	10119	9235	9856	9231	9410	9517	8881	8934	9021	9213	8553	9409	8902	9003	9081	9117	8819	9216	8664	8839	9039	8994	9094	8795	9239	8890	8715	8975	8720	9247	9220	8365	9296	8702	8702	8749	8903	9022	8950	9040	8441	8841	8760	8737	8640	9175
C	11	Sample X35	9464	9193	9358	9177	9508	9083	8969	8927	9162	8923	8766	9095	8478	8549	8783	8478	8675	8979	8260	8460	8682	8528	8807	8890	8683	8743	8982	8714	8901	8699	8937	8507	9112	8298	8822	8785	8777	8639	8676	8536	8506	8707	8788	8999	8836	8802
C	12	Sample X36	9420	9877	9244	9397	9141	9047	9316	8903	9063	9151	9026	9276	9266	9124	9036	9116	9064	9177	9015	8826	8465	8726	8889	9082	8931	9024	9105	9018	8931	8836	8905	8792	9182	8818	8845	8753	8620	8970	9035	9297	8994	8870	8906	8687	8904	9027
D	1	Sample X37	9887	9863	10614	10380	9995	10618	10504	10045	10166	10480	9824	10034	9946	9982	10273	9536	9669	9489	9681	9689	9506	9700	9755	9541	9988	9622	9425	9755	9554	9588	9702	9579	9740	9404	9535	9599	9225	9134	9464	9639	9840	9085	9319	9805	9828	9550
D	2	Sample X38	9245	9576	9318	9466	9620	10193	9338	9913	9855	9994	9510	9958	9353	9464	10040	9667	9191	9421	9284	9753	9460	9608	9314	9323	9727	9709	8938	9662	9499	8622	9860	9240	9553	9663	9513	9419	9068	9547	8940	9312	9304	9144	9258	9563	9284	9492
D	3	Sample X39	9875	9784	10390	10651	9633	9839	10570	9947	10305	10025	10249	10557	10070	10424	10445	10296	10631	10411	10140	10176	10106	10660	10363	10627	10126	10430	10236	10019	10512	10400	10598	10182	10353	10224	10613	10063	10564	10276	10546	11084	10335	10268	10041	10455	10157	10293
D	4	Sample X40	10759	11016	10928	10640	11115	10863	10832	10857	11011	10514	10575	10873	10718	11526	10779	11110	11177	11212	11217	11005	10634	10730	11216	11227	11250	10786	11215	10781	11195	11458	10647	11232	11148	11108	10902	11314	11359	11563	10766	10684	10670	11144	10642	10954	10763	10883
D	5	Sample X41	11373	11051	11498	10966	11425	10519	11510	10786	10892	10650	10756	11077	11239	11327	11005	11210	10746	11120	10827	11074	11349	11137	11087	11393	10890	11202	11141	10945	11681	10893	11084	11425	11266	11137	10879	11059	10851	11288	11589	10653	11230	10927	10609	10844	11132	11274
D	6	Sample X42	10780	10923	10821	11104	11584	11200	11061	10567	10670	11128	11248	11044	10802	11090	10824	11260	11146	10832	11295	11527	11261	10892	11573	11542	11575	10814	11320	11304	10836	11401	11137	11113	11030	11281	11099	10954	10794	10964	10636	10881	10532	10807	10569	10889	10677	10936
D	7	Sample X43	8078	8704	8892	8587	8674	8518	8309	8877	8876	8471	8750	8648	8344	8677	8229	8312	8565	8697	8522	8569	8526	8773	8080	8379	8371	8052	8343	8352	8364	8437	8520	8340	8587	7981	8225	8213	8182	8376	8701	8215	8777	8571	8716	8393	8251	8534
D	8	Sample X44	8984	9428	9748	9558	9156	9427	9583	9663	9760	9718	9416	9359	9455	9282	9149	9118	9273	9254	9414	9278	9151	9256	9001	9332	9755	9382	9565	9061	9772	8951	9444	9457	9090	9397	9033	9438	9741	9396	9379	9426	9569	9307	9400	9309	9658	9528
D	9	Sample X45	9519	9306	9708	9665	9357	9346	9586	9247	9512	10009	9412	9130	9618	9609	9150	9616	9522	9646	9557	9929	8932	9380	9460	9813	9411	9153	9557	9334	9238	9233	9497	9160	9565	9516	9226	9691	9391	10167	9769	9869	9896	9728	9960	9691	10096	9776
D	10	Sample X46	6503	6679	6736	6711	6663	6281	6556	6292	6367	6539	6365	6449	6416	6083	6427	6398	6375	6285	6168	6296	6158	6540	6232	6446	6203	6184	6432	6295	6178	6327	6265	6449	6502	5953	6675	6287	6332	6619	6450	6123	6188	6346	6374	6433	6180	6235
D	11	Sample X47	6684	6768	6398	6331	5904	6551	5945	5933	6494	5939	6076	6330	6114	6393	6034	6290	5823	6145	6104	6423	6201	5967	6192	6030	5995	6428	6210	5996	6109	6017	6185	6081	6226	6213	6389	6472	6166	6013	6137	6230	5864	6243	5801	6390	6114	6311
D	12	Sample X48	6476	6800	6209	6426	6163	6070	6256	6395	6114	6288	6088	5897	6276	6148	6137	6506	5928	6384	5877	6294	6330	6256	6263	6343	6265	6386	6347	5917	6179	6064	5889	6063	6422	6616	6174	6149	6041	6210	5927	5935	5932	6267	5960	5904	6145	6648
E	1	Sample X49	9553	9605	9603	10006	9631	9313	10084	10270	10256	10042	10555	10533	10577	10959	11561	12302	12880	12824	13708	14145	14502	15126	14982	15337	15621	15349	16433	15571	15821	15492	16138	15729	15985	16172	15883	15986	16099	15357	15503	15784	15784	15622	15571	15639	16265	15611
E	2	Sample X50	9644	9792	9816	9604	10031	9798	10029	10288	9828	10754	10747	10413	11473	11329	11620	12079	12715	13517	14535	15052	15541	16151	16380	17042	16900	16801	17294	16886	16780	16800	17005	16406	16926	16680	16695	16647	16203	16609	16909	16689	16601	16118	15946	15836	15589	16078
E	3	Sample X51	9481	10062	10547	9695	9987	9883	10549	10917	11135	10765	10771	10651	11256	12036	12135	11172	12337	13796	13773	14594	15250	15833	16423	17517	17305	17107	17203	17847	17641	17735	17217	17564	17648	17602	20244	17140	17388	17195	17832	17343	17767	17630	17664	18162	17808	18876
E	4	Sample X52	9632	10434	10135	10104	11547	13169	14572	15833	16008	17295	17700	18318	18351	19255	18682	19149	18677	18938	19359	18774	18739	19215	19058	19789	19358	19936	19786	19161	19147	18819	18780	19089	19419	18783	18692	18558	18997	18842	19305	19094	18913	18822	19004	18984	19079	18317
E	5	Sample X53	9834	10452	10682	10634	12510	14398	15959	17379	19143	19556	20161	20733	20685	20942	21237	21166	20878	20971	21329	20929	21406	21398	21176	21085	21748	21363	21567	20731	21354	21251	21305	20936	21519	21231	20846	20951	21404	21474	21029	21079	21542	21164	21680	21015	21609	21486
E	6	Sample X54	9361	9500	9568	10006	11001	12190	14023	14477	15754	16671	16713	17336	17331	17110	18011	17662	18019	17819	18198	17973	17603	18010	17591	17733	17954	17255	17593	17526	17465	18091	17272	17945	17511	17487	17396	17498	17981	18002	18048	17492	17435	17183	17712	17502	17969	17362
E	7	Sample X55	8304	8623	8495	8767	8960	9081	9190	9221	8989	9463	8856	9416	9642	9694	9836	10096	10443	10843	12089	12546	13183	13295	13522	13455	13525	13587	13479	13606	13824	13366	13509	13451	13262	13503	14094	13113	13083	13054	13093	13441	13515	13366	13170	13539	13477	13215
E	8	Sample X56	10039	9033	9315	13000	9489	9319	9536	9017	10005	9709	9923	9795	13115	10763	10441	11095	11738	11627	13034	14785	14517	15040	17885	18002	15164	14951	14945	15371	15613	23272	15769	15001	15814	14763	14967	17500	14561	15073	15718	14724	14964	15437	15167	15097	15667	15380
E	9	Sample X57	9930	10156	10201	10664	10050	10795	10202	10599	10934	11024	11102	11242	11299	11516	11832	12567	13263	14731	15576	16611	16420	17648	17862	16845	17674	18014	18824	17788	17832	17244	18099	17932	17284	17678	17699	17455	18016	17589	17354	16920	17021	17787	16874	17502	16968	17173
F	1	Sample X61	9368	9925	9834	9597	10160	10169	10331	10462	10704	10706	11182	10802	11361	11265	10901	11490	12009	12544	13549	13599	14017	14126	15103	16243	16190	16940	16511	17532	17378	17548	17519	17523	18019	17830	18207	18177	17954	17967	18165	18032	18022	17676	18368	18440	17601	17924
F	2	Sample X62	10545	9806	9924	10284	9904	11215	10501	11099	10888	11014	11397	11642	11605	11875	11766	12473	12792	13561	12438	13470	13843	14249	14441	16168	15465	16042	17228	17478	17396	17892	17804	17524	17494	17663	18109	18698	18772	17954	18112	18054	18386	18489	17469	18338	17665	18234
F	3	Sample X63	9904	9774	9379	9762	10328	10563	10684	10428	10661	10604	10806	11143	11005	11449	11797	11888	12064	11991	12273	12434	12591	13426	14000	13936	14415	14998	16057	15648	16233	16730	16680	16611	17478	17364	17119	17286	17030	16822	17385	17070	17312	17924	17152	17536	17100	17870
F	4	Sample X64	10075	10079	10416	10306	11072	11329	12629	13299	14542	15926	16591	16843	17708	18173	17693	18671	18643	18724	18724	18919	18576	18997	18742	19182	19619	19243	19635	18431	19326	19011	19030	18936	18896	19410	19363	19675	19300	19162	19139	19186	19446	19285	19566	19016	18861	19520
F	5	Sample X65	9930	10371	10818	11332	11466	11707	12431	13473	15009	15925	17318	17675	17958	18262	18480	18942	19136	19149	19358	18887	19510	19456	18984	18978	20022	19028	19420	19342	19807	19536	20337	19383	19410	19822	20200	19330	19908	19923	19213	20069	20223	19875	19994	19500	20046	19353
F	6	Sample X66	10000	10423	11149	11475	11979	12737	13989	15791	16204	17187	17780	17886	18498	18211	18680	18693	19478	18523	18682	19124	19013	19134	19576	18983	19569	20021	19557	19807	19442	19256	19745	19648	19319	18929	19723	19870	19655	19824	19252	19782	19685	19349	19931	19414	20120	19409
F	7	Sample X67	9452	9323	9408	9502	9659	9961	10312	10667	10322	10903	10776	10567	11245	11338	10562	10848	11125	11466	12342	12761	13209	13135	13530	14140	14683	15535	15870	16723	16922	17160	17134	17090	16882	16769	17494	17034	17022	17506	16924	17651	17054	17164	16588	17462	17069	16853
F	8	Sample X68	9577	9881	9989	9459	10123	10119	10400	10822	10279	10422	10458	10674	10579	10863	11038	11448	11839	12471	13395	13739	13548	15161	15869	15862	16464	16640	16992	17359	17280	17137	17562	17626	17762	18197	17535	17674	17947	17392	17913	18069	18369	17841	17848	17719	18273	17674
F	9	Sample X69	9614	9622	10097	10234	10069	10437	10766	10292	10743	10613	11004	10985	11488	11796	12153	12163	12369	12997	13420	13796	14472	15386	15934	16296	17162	17400	17189	17706	18191	17347	17788	17146	18280	17512	17997	17345	17210	17841	18316	18218	17934	17676	17964	17758	17810	17706
G	1	Sample X73	10089	9629	9745	10176	10465	10644	10650	11140	11387	10962	11405	11103	11130	10742	11282	11602	11085	11696	11810	12434	12187	11991	12564	13058	12804	13396	13151	13583	13612	14233	14952	14957	14991	15902	15707	15873	16106	16201	16337	17041	17075	16886	17798	16908	17359	17513
G	2	Sample X74	10009	10385	10407	10443	10517	11202	11294	11710	11985	11808	11008	11670	12112	12184	11263	12178	11440	12518	12335	12213	12342	13020	12483	13237	13596	13659	13928	13724	14276	15452	15174	15356	15496	15971	16056	16778	16105	16493	16749	17536	17783	17809	17808	17628	17489	18152
G	3	Sample X75	9577	9884	9730	9650	10322	10116	10502	10904	10878	10902	11123	11522	11265	11293	11340	11068	11853	12025	11881	11952	12081	11837	12456	12332	12529	12785	13272	13170	13287	13547	14139	14070	14098	14260	14894	14749	15112	15710	15976	15777	16178	16302	16324	16219	16106	16652
G	4	Sample X76	10182	10149	10571	10861	10451	11025	11631	11601	11888	11909	11779	12316	12124	12640	13562	13021	13126	13851	13665	14534	14984	15818	15004	14930	15677	16057	15869	16294	16540	15900	16438	17038	16936	16680	17331	16642	16925	17076	16757	17258	17606	16797	17670	17585	17112	17261
G	5	Sample X77	10751	10477	10569	9827	10037	10668	11245	11137	11743	11707	11958	12237	11981	13049	12735	12933	13392	13357	14033	14739	14581	14608	15245	15324	15508	15866	16241	16237	16440	16679	16659	16677	16600	16378	17174	16883	16605	17026	16952	17562	17257	17386	17547	17633	17399	17422
G	6	Sample X78	9703	9769	9730	9777	9740	10035	10639	11278	10981	11372	11210	11730	11736	11816	12251	11849	12534	12735	12690	13018	13465	13918	14026	14170	14702	14653	14651	15063	14809	15371	15056	15582	15195	15217	15748	16010	15571	15298	15909	16157	15959	16399	16069	16102	16174	17010
G	7	Sample X79	9494	9323	8926	9906	9809	9852	9961	10533	10539	10504	10634	10899	10770	10866	11114	11046	11256	11541	11431	11704	11686	12432	12086	12178	12511	13097	13498	13470	14399	14644	14496	15616	15367	15717	16099	16113	15639	16227	16520	16256	16518	16105	16717	16713	16408	16692
G	8	Sample X80	10193	9935	9730	10550	10545	10368	10271	11259	10978	11050	11149	11013	11664	11846	11576	11619	11529	11962	11521	11627	12224	12699	12683	13171	13506	13968	14512	15347	14862	15545	15856	16027	16663	16892	16990	17359	17196	17305	18054	16795	17360	17385	17895	17192	17672	18152
G	9	Sample X81	9900	10100	10854	10893	11259	11068	10830	11216	11264	11421	11874	11810	11488	11758	11977	12222	11844	12190	12644	12298	12829	12982	13507	13401	14250	13803	14841	15118	15998	16010	16501	16961	17420	17417	17301	17819	17919	17867	18332	17761	17824	18654	18656	18155	18626	18093
H	1	Sample X85	9478	9908	9955	9928	10518	10684	10542	10465	11048	10474	10705	10978	10827	11159	10831	10728	11451	11479	10995	11438	11265	11240	10991	11145	11399	11034	11940	11603	12016	11734	12047	11822	11687	12056	11646	12009	12027	11827	12111	12079	12640	12477	12438	12963	13434	13469
H	2	Sample X86	9584	10214	10424	10510	10218	10962	10876	11401	11292	11218	11530	11212	11546	11435	11334	11403	11702	11733	11647	11709	11732	11602	11487	12108	12098	12181	11782	12044	12533	11963	12183	11695	12757	12713	12032	12445	12043	12530	12715	12695	13386	13126	12946	13252	13160	13147
H	3	Sample X87	9513	9325	10078	10641	10091	10623	10536	10995	10611	10316	10818	10995	11438	11045	11075	10979	11062	11524	11495	11572	11317	11490	11371	11365	11615	11646	11287	11938	11985	11525	12169	11752	11794	11615	11915	11790	11658	12420	12067	12537	11968	12818	11886	13020	12763	12595
H	4	Sample X88	9743	9694	10045	10074	10247	10188	10458	10396	10381	10752	11044	10971	11023	11014	10982	10805	11205	11539	11129	10881	11711	10995	11103	10936	11348	11735	11390	11287	11667	11611	11606	11696	11261	11385	11894	11670	11579	11622	11431	11939	11269	11576	11648	11277	11743	11356
H	5	Sample X89	9738	10464	10596	10454	10702	10451	10360	10343	10753	10719	11082	11341	11775	11506	11238	11915	12082	11983	11263	11625	11592	11784	11660	11652	12236	11953	12367	12582	11912	11955	11858	11820	11936	12200	12134	11669	12567	11762	11716	12165	11894	12550	12187	12181	11867	11903
H	6	Sample X90	9866	9687	10478	10605	10383	10357	10712	10941	10427	11049	11184	11160	11379	11098	11313	11277	11651	11798	11708	11888	11801	12026	11980	11750	11653	12195	12126	11430	12348	12219	12180	11687	11929	12388	12387	12103	12291	12231	11639	12303	12067	12254	12429	12027	12186	12111
H	7	Sample X91	9529	9361	9353	9757	9588	10408	10515	10289	10447	10906	10531	10327	10163	10857	10666	10610	10819	10865	11285	11025	11214	11167	10951	11387	11386	11531	11196	11515	11761	11748	11816	11886	11902	12317	12270	12101	13481	12787	12985	13098	13414	14125	13770	14294	14561	14136
H	8	Sample X92	9682	9934	9921	10547	10645	10473	11294	10904	10943	11534	11148	11030	11031	11002	11192	11273	11428	11770	11796	11560	11296	11385	11670	11438	12079	12161	12027	12538	12337	12495	12636	12508	13014	12600	13374	13095	14030	13763	14135	14382	14628	14689	14691	14448	15289	15618
H	9	Sample X93	9626	10209	10052	10123	10504	10569	10916	11513	10855	11201	11455	11164	11614	11604	11553	11632	11800	11991	11871	11892	12410	12023	12287	11852	11694	12375	11879	12137	12223	12371	12793	12343	12680	13141	13037	12959	13031	13072	13040	13942	13075	14132	13996	14100	14143	14745
User: USER
Path: C:\Program Files (x86)\BMG\CLARIOstar\User\Data\
Test ID: 48
Test Name: 90m_ANTS_DPX_LUV
Date: 5/5/2018
Time: 9:59:59 AM
ID1: Plate_11_05032018_I81R,I85A,I85R
Fluorescence (FI)
Well Row	Well Col	Content	Raw Data (360-15/530-15)	Raw Data (360-15/530-15)	Raw Data (360-15/530-15)	Raw Data (360-15/530-15)	Raw Data (360-15/530-15)	Raw Data (360-15/530-15)	Raw Data (360-15/530-15)	Raw Data (360-15/530-15)	Raw Data (360-15/530-15)	Raw Data (360-15/530-15)	Raw Data (360-15/530-15)	Raw Data (360-15/530-15)	Raw Data (360-15/530-15)	Raw Data (360-15/530-15)	Raw Data (360-15/530-15)	Raw Data (360-15/530-15)	Raw Data (360-15/530-15)	Raw Data (360-15/530-15)	Raw Data (360-15/530-15)	Raw Data (360-15/530-15)	Raw Data (360-15/530-15)	Raw Data (360-15/530-15)	Raw Data (360-15/530-15)	Raw Data (360-15/530-15)	Raw Data (360-15/530-15)	Raw Data (360-15/530-15)	Raw Data (360-15/530-15)	Raw Data (360-15/530-15)	Raw Data (360-15/530-15)	Raw Data (360-15/530-15)	Raw Data (360-15/530-15)	Raw Data (360-15/530-15)	Raw Data (360-15/530-15)	Raw Data (360-15/530-15)	Raw Data (360-15/530-15)	Raw Data (360-15/530-15)	Raw Data (360-15/530-15)	Raw Data (360-15/530-15)	Raw Data (360-15/530-15)	Raw Data (360-15/530-15)	Raw Data (360-15/530-15)	Raw Data (360-15/530-15)	Raw Data (360-15/530-15)	Raw Data (360-15/530-15)	Raw Data (360-15/530-15)	Raw Data (360-15/530-15)
		Time	0 min	2 min	4 min	6 min	8 min	10 min	12 min	14 min	16 min	18 min	20 min	22 min	24 min	26 min	28 min	30 min	32 min	34 min	36 min	38 min	40 min	42 min	44 min	46 min	48 min	50 min	52 min	54 min	56 min	58 min	60 min	62 min	64 min	66 min	68 min	70 min	72 min	74 min	76 min	78 min	80 min	82 min	84 min	86 min	88 min	90 min
A	1	Sample X1	9225	8928	9514	9245	9318	9704	9341	9516	9456	9593	9597	9700	9454	9473	9569	9750	9768	9467	9368	9449	9192	9712	9524	9824	9588	9069	9862	9727	9607	9623	10201	9607	9596	9831	10076	9826	9498	9856	9898	9885	9912	10112	10079	10520	10099	10284
A	2	Sample X2	8165	8492	8340	8417	8701	8159	8524	8304	8747	8511	8758	8555	8342	8482	8504	8303	8443	8775	8350	8358	8680	8843	8209	8665	8567	8804	8469	8456	8600	8706	8824	8849	9103	8857	8780	8829	8906	8783	9190	8737	9272	8907	8767	8971	9327	9174
A	3	Sample X3	9501	9538	9420	9501	9450	9641	9973	9709	10054	9676	9787	9518	9352	9132	9495	9612	9630	9812	9529	9792	9655	9791	9696	9675	10323	9465	9920	9535	9667	9655	10066	9651	9794	10025	10093	9896	10173	9930	10369	10226	10018	10428	10128	10582	9867	10511
A	4	Sample X4	9640	9626	9817	9205	9813	9693	10004	10138	9922	10861	11271	12166	12838	13471	13980	14478	14622	15003	15475	15484	15639	16247	16297	15844	16743	16704	16618	16921	16756	16841	17050	16917	17438	17392	16998	17744	16940	17377	16851	17238	17153	17687	17889	17666	17873	17211
A	5	Sample X5	9306	8803	9556	9448	8867	9393	9183	9750	10100	10666	11053	12179	12652	13613	13352	14177	14259	15400	15753	15832	15634	15478	16397	16188	16106	15945	16124	16681	15875	16459	16945	16677	16960	16505	17016	16676	16656	17057	17046	16855	16760	16545	16923	16613	16923	16593
A	6	Sample X6	9194	9087	9252	8888	9157	9373	9490	9415	9804	10828	10869	11225	12956	13075	13571	14163	14844	14379	14954	14938	15106	15759	15390	16163	15855	15931	15871	16125	15690	15807	16118	16251	16573	16198	16081	16377	16702	17005	16331	16267	16117	16240	16242	16186	15810	16512
A	7	Sample X7	9224	9391	9367	9524	9507	9375	9610	9682	9844	9519	9907	9979	9321	9848	9704	9897	9771	9865	9854	9744	9563	9996	9603	10213	9915	10357	10194	10128	9998	10360	10091	10798	10487	10830	10583	10337	10617	10917	10923	10943	11028	11427	11469	11388	11312	11822
A	8	Sample X8	9144	8759	9059	9002	8804	9081	8904	9623	8989	8966	9556	8712	9192	8895	8883	9031	9032	9371	9436	9439	9353	9571	9371	9023	9204	9443	9706	9679	9353	9540	9708	9614	10094	9996	10099	9846	10111	10227	10256	10558	10630	10696	10740	10726	10682	10804
A	9	Sample X9	8567	8905	9052	8780	9031	8904	9020	9099	9074	8815	8661	8772	8602	9248	8762	8803	8810	9587	9164	8892	9229	9269	9050	8982	9526	9104	9482	9601	9415	9738	9515	9365	9721	9895	9988	10322	10476	9933	10541	10533	10571	10777	10691	10562	10893	11071
A	10	Sample X10	31950	29814	29937	28207	28462	27578	27434	27324	26656	26681	26812	26770	26825	26462	26555	26405	26329	26489	26392	26862	25600	26081	26094	26459	26427	26436	26952	26237	26999	26817	26394	26229	25469	26801	26169	25741	26971	26982	26814	26375	26341	26076	26742	25972	26561	26955
A	11	Sample X11	33270	31552	30598	29475	28800	28597	28871	27268	28633	27014	27277	27622	27468	27812	26646	26464	27750	27456	26643	27323	27583	26978	27908	27179	27097	26415	26981	26941	27825	27335	26880	26890	26930	28046	27091	26895	27325	26974	27521	27840	26939	26987	27663	26318	26729	27064
A	12	Sample X12	32432	31541	29852	28711	28785	28551	27650	27753	26826	26534	27151	26607	26966	26748	26937	27278	27339	27255	27630	26598	26111	25994	26640	26957	27286	26582	27426	26285	27060	26851	26931	26641	27199	26718	27030	26366	26961	26211	26340	26355	26543	26002	27289	26279	26006	27135
B	1	Sample X13	8848	9187	9239	9375	9309	9454	9307	9501	9610	9677	9372	8974	8869	8898	8933	9653	9074	9033	9256	9030	9448	9007	8983	9357	9252	8957	9109	9135	8691	9076	9295	9457	9034	8796	9471	9157	9054	9214	9387	9216	9531	9637	9229	9515	9582	9408
B	2	Sample X14	8603	8823	8593	8751	8557	8377	8830	8624	8719	8647	8633	8163	8614	8602	8375	8629	8277	8581	8255	8602	8340	8573	8316	8083	8649	8901	8621	8440	8534	8512	8656	8616	8856	8689	8699	8869	8571	8513	8691	8452	8880	8725	8793	8863	8712	8699
B	3	Sample X15	9427	9512	9911	9803	9781	9715	9766	9739	9786	9554	10011	9491	9396	9281	9529	9378	9363	8944	9562	9622	9512	10056	9398	9774	9651	9082	9305	9635	9745	9837	9475	9654	9628	10111	10088	9773	9992	9672	9835	9583	9855	9673	9492	9655	10211	9787
B	4	Sample X16	10089	10107	10207	10512	10654	10863	10493	10886	11023	11172	11498	11403	11306	12273	12095	12288	12314	12564	13187	13875	13661	13975	13964	14606	14349	14506	14883	14776	15156	15450	15891	15483	15728	15483	16317	15537	16077	15646	16010	16247	16376	15543	16305	16292	15937	16236
B	5	Sample X17	9360	9679	9395	10376	9797	10334	10170	10447	10339	10559	11002	10184	10852	11018	11309	11918	12045	12896	12708	12763	13168	13742	13334	13386	13915	14205	13952	14327	13714	14232	14535	14699	14424	15045	14375	13979	14328	14516	14845	14300	15206	14722	14961	14671	14914	15161
B	6	Sample X18	9578	10345	9957	10463	9731	10524	10026	10632	10194	10086	10833	11366	11295	11299	12074	12428	12864	12552	12717	12628	14063	13649	13530	13591	14382	14468	14654	14540	14135	14369	14455	14471	14831	15431	14344	15591	14671	15206	14918	15221	15249	15554	15627	16071	15814	16180
B	7	Sample X19	9603	10140	9868	9211	9160	9068	9445	9420	9696	9498	9315	9210	9569	9275	9282	9264	9425	9052	9529	9193	9375	9643	9659	9627	9474	9383	9866	9790	9147	9570	9713	9650	10365	10111	9898	10244	9929	10144	10496	10107	10187	10506	11295	10695	10339	10573
B	8	Sample X20	8572	8535	8465	8548	9145	8914	9086	8961	8416	8696	8641	8610	8780	9373	8766	8697	8802	8808	8644	8577	8711	8665	8656	9071	9266	8821	9303	8895	9010	9246	9537	9521	9078	9455	9252	9000	9217	9392	9477	9718	9203	9651	9520	9659	9900	9849
B	9	Sample X21	9315	9222	8772	9224	9274	9656	8988	9376	9481	9228	9630	9337	8959	9226	9675	9759	9540	9228	9171	9468	9555	9830	9651	9759	9634	9842	9622	9616	9670	10335	9913	9907	9889	9718	9900	9861	10441	10110	10345	10346	10176	10791	10487	10676	10877	10530
B	10	Sample X22	9562	9798	9755	9407	9827	9881	9794	9617	9745	9822	10154	9748	10075	9951	9801	10140	9984	9714	9563	10101	10084	9955	10013	10023	10159	10308	9919	9680	9745	9965	10146	10343	9830	10224	9733	9570	9640	9989	10162	9918	10188	10049	9894	9738	9495	9712
B	11	Sample X23	9278	9472	9586	9520	8887	9053	9632	9430	9261	9822	9290	9357	9346	9268	9177	9493	8993	9924	9464	9580	8956	9515	9174	8819	9052	9152	9429	9047	9485	9344	9758	9409	9274	9157	9234	9538	9280	9169	9238	9544	9570	9405	9065	9030	9658	9122
B	12	Sample X24	9718	9586	9399	9671	9707	9689	9793	9666	9565	9498	9570	9375	9560	9772	9885	9779	9222	9670	9611	9268	9472	9758	9791	9579	9707	9115	9888	9522	9493	9629	9674	9934	9461	9770	9394	9540	9776	9387	9954	9795	9226	9347	9524	9880	9584	9505
C	1	Sample X25	9526	8905	9517	9522	9286	9097	8819	8942	9388	9296	9101	9477	8799	8751	9109	8975	9081	8880	8803	9497	8898	8647	8970	9503	9187	9117	8860	9081	9308	8928	9253	8371	8823	8922	9071	9248	9305	9332	9560	9176	9047	9322	9644	9192	9664	9212
C	2	Sample X26	9193	9581	9083	9565	9297	9313	9446	9445	9478	8879	9115	9346	9010	9165	9515	9102	9678	9614	8779	9164	9357	9245	8944	9134	9164	8990	9187	9330	9387	9139	9128	9155	9123	9168	8937	8980	9111	9238	9104	9365	9184	9474	9342	9508	9091	9389
C	3	Sample X27	8768	9528	9264	8921	9238	9338	8894	9175	9203	9387	8896	9056	9050	9162	8839	9230	9143	8930	8896	9053	8920	9220	9235	8880	8999	8652	8977	9049	9620	9020	8862	9319	8846	8554	9075	8841	9477	8716	9347	9395	8888	9258	8961	9429	9470	9250
C	4	Sample X28	10659	10576	10970	10160	10814	11149	10870	11376	10345	10937	11092	10691	11312	11339	10491	10847	10758	10717	10526	10923	10973	10777	10761	10994	10829	11183	11049	10880	10827	10731	10964	11027	10901	10733	10968	10981	11593	11322	10972	11131	10843	11260	11155	11380	11721	11604
C	5	Sample X29	10188	10561	10443	9912	10299	10680	10484	10736	10402	10932	10467	10573	10771	10677	10671	11083	10376	11136	10973	10916	11047	11024	10587	10263	11333	10855	11451	10963	10604	11283	11053	10897	10645	10963	11210	10790	11320	11097	10850	11011	11214	11340	10599	10906	11299	10851
C	6	Sample X30	10157	10670	10404	10537	10211	10256	10002	10635	10347	10993	10490	10845	10568	10472	10657	11029	10598	10603	10829	10557	10512	10729	10381	11032	10706	10495	10945	10345	10661	10701	10968	10820	11019	10482	10866	10789	10649	10629	10478	10600	10621	10182	10623	10525	10627	10275
C	7	Sample X31	9310	9187	9253	9146	8890	8929	9624	8870	9154	8995	9351	9267	9253	9289	9072	9309	9357	9425	9111	9231	9170	8951	9314	9391	9447	9421	9248	9884	9619	9285	8985	9246	8860	9034	9357	9547	9448	9365	9724	9298	9605	10104	10044	9685	9998	10501
C	8	Sample X32	8652	8667	9017	9043	8690	8616	8831	9005	9201	8772	8991	8838	8930	8729	8710	8632	8502	8664	8788	8712	8530	8843	8982	9145	8637	9311	9250	8991	8915	8750	8961	9121	8995	8808	8973	8544	8991	9306	8861	9044	9127	9211	9269	9286	9192	9231
C	9	Sample X33	9037	9189	9155	9668	9241	9760	8977	9401	9593	8809	8914	9369	9280	9064	9185	9399	9236	9276	9269	9296	9176	9378	9184	9515	9370	8601	9118	9652	9444	9383	9634	8961	9336	9814	10018	9523	9167	9790	9788	9552	9514	9615	9470	9371	9891	9879
C	10	Sample X34	9986	9841	9803	9650	9314	9580	9327	9419	8763	9035	8977	8812	8437	9012	9263	8780	9124	9287	9083	9105	9030	8794	9010	8796	8694	8878	9245	8945	8261	8940	9048	8961	8802	8946	8690	9051	8902	9038	8975	8302	9111	8759	8330	8619	8969	8421
C	11	Sample X35	9744	9484	9227	9659	9404	9240	9026	8574	8856	8966	8985	9339	8894	8759	8877	8418	8314	8583	8980	8983	8573	8898	8494	8736	8417	8449	8577	8680	8258	8902	8488	8426	8462	8544	8922	8441	8695	8781	8782	8737	8667	8723	8412	8799	8605	8990
C	12	Sample X36	10147	9946	9794	9091	9220	9405	9291	8992	8757	9235	8952	8831	8951	8832	8975	8591	8923	8735	8825	8813	8768	8899	8804	8742	8859	8936	9213	8512	8960	8758	8720	9026	8916	8872	8583	9161	8666	9036	8964	8857	8700	8873	8748	8618	8803	8462
D	1	Sample X37	9559	10086	9830	9598	9912	9426	9891	9644	9784	9983	9760	9305	9741	9675	9097	9183	9450	9280	9415	9373	8907	9710	9642	9060	9717	9371	9281	9280	9061	9747	9224	9061	9527	9498	8981	9264	9496	9224	9497	9556	9157	9674	9685	9711	9584	9437
D	2	Sample X38	9586	9564	10236	9854	9773	9635	9523	10040	10074	9894	9998	9487	10018	9883	9490	9343	9674	9796	9403	9289	9452	9613	9334	9631	9230	9281	9032	9224	9650	9123	9300	9460	9474	9584	9243	9200	9711	9706	9207	9541	9518	9516	9268	9296	9529	9898
D	3	Sample X39	9932	9707	9433	9889	9829	9832	9418	10008	9507	9397	9779	9512	9834	9279	9211	9230	9245	9681	9240	8816	9725	9524	9777	9363	9204	9376	9408	10011	9319	8930	9690	9677	9657	9449	9371	9736	9561	9856	9732	9712	9781	9626	9967	9547	9663	9529
D	4	Sample X40	10916	10993	10880	11007	10836	10360	10893	10750	10669	10663	10570	10803	10664	10734	10626	10572	10047	10743	11074	10782	10342	11108	10779	10838	10748	11176	10895	10728	10166	11038	10785	10604	10807	11274	10833	10956	11066	11197	10862	10540	10405	10890	11056	10966	11056	10770
D	5	Sample X41	10919	11062	10288	11043	11303	11230	11243	11083	10923	11210	10944	11160	11153	10701	10842	10949	11357	10858	11271	11198	11078	11248	11211	10735	10853	10752	10915	11206	11334	11006	11261	11155	11072	11082	11013	10886	11053	11342	11251	11105	10712	11261	11513	10853	10872	11325
D	6	Sample X42	10332	10865	10578	10625	10603	10902	10586	10900	10161	10680	10206	10647	10592	10652	10532	10532	10931	10588	11038	11124	10732	11229	10993	11411	10747	10603	11014	10958	11173	10509	10610	11206	10327	10908	10446	11017	11108	10933	10724	11063	11367	10689	11032	10789	10546	10958
D	7	Sample X43	8930	8887	8968	9165	9504	9091	9307	9521	9380	9304	8888	9155	9288	9526	9289	9040	9193	9089	9197	9394	8595	8935	9114	9445	8815	9366	8899	9098	8913	9426	9332	9249	8964	9024	9479	9612	9206	9140	9324	9083	9149	9297	9124	9165	9502	9752
D	8	Sample X44	8808	9431	9144	9387	9368	9210	9372	9292	9709	9433	9573	9310	9290	9490	9309	9362	9042	9069	9063	9328	9490	9412	9124	8970	9605	9554	9083	9379	9736	9298	9320	9414	9748	9243	9201	9499	9436	9391	9293	9492	9731	9614	9539	9581	9556	10027
D	9	Sample X45	10453	8738	8909	8834	8764	8996	8781	8361	8795	9054	8720	8831	8475	8771	9135	8983	8944	8722	8884	9009	8807	9244	9089	8729	9021	9319	8981	8828	8923	9120	9132	8700	8916	8906	8716	8586	11100	9360	9147	9320	9382	9746	10134	9323	9208	9996
D	10	Sample X46	5986	6262	5856	6309	6005	5998	5945	6246	5878	5639	5724	5925	5468	6110	5926	5569	5936	6288	5566	5673	5763	5699	5905	5848	6149	6113	6264	5730	6140	5777	5990	5885	6113	5619	5708	5617	6028	5936	5854	5874	6005	5692	5887	5700	6240	5558
D	11	Sample X47	6660	6325	6199	6168	6018	6084	6184	5858	5938	5773	5973	6072	5749	6287	6124	6106	6106	5999	5717	6146	6100	6093	6088	5839	6197	6063	6074	5779	6228	5591	6131	5867	5874	5660	6027	5723	6177	5917	5903	5865	6072	5817	5702	5840	6089	5932
D	12	Sample X48	6565	6464	6422	6201	6056	6439	6357	6042	6302	5957	5877	6146	6120	6104	5982	5998	5876	6183	6136	5844	6022	5714	6035	6251	6283	5992	6042	6008	6076	6002	6236	5963	5855	5714	5747	6084	5626	6046	5902	6045	5965	6127	5808	6019	5915	5891
E	1	Sample X49	9435	9821	9584	9846	10192	10120	10383	10728	10562	11069	11094	11384	11632	12643	12903	13996	14334	15084	16541	16893	17881	18051	17509	17270	17170	17781	18442	18625	18207	17894	17860	17665	17935	17729	17352	17815	17829	17804	17611	17869	17717	18267	18306	17702	17671	17633
E	2	Sample X50	9482	9482	9692	9706	10091	9845	10026	10257	10373	10940	10760	11051	11109	11232	12112	12126	13064	13493	15248	15233	16458	17011	16835	17986	17467	17990	17587	17268	17209	17404	17413	17707	17373	17485	17425	17447	17184	17132	17870	17345	17338	17095	17876	17876	17612	17284
E	3	Sample X51	9929	10128	9813	9723	9950	9878	10116	10623	10605	11276	10715	11030	11234	12018	11454	12303	13244	13541	14078	15395	15942	17219	17622	18014	17918	18127	18230	18226	18288	18160	18567	18139	18023	18296	18525	17849	18248	17964	18487	17966	17766	17912	18415	18146	17798	17779
E	4	Sample X52	10005	9918	9738	10532	10681	11145	14382	15494	16610	17719	17648	18804	18684	18666	19659	18674	19279	19934	20245	19719	19353	19859	20433	19892	20133	19829	19398	19664	19896	19225	20049	19580	19747	19540	19377	19328	19324	19566	19619	19150	19203	19794	19425	19286	19492	19655
E	5	Sample X53	9875	9886	9759	10313	10453	11881	13422	15297	16759	17810	18488	19492	19217	19899	18893	19517	19823	19808	20071	19924	21095	20350	20749	20320	20154	20209	20360	20407	20145	20120	20432	20133	20027	20369	19411	20283	19323	20758	19826	19692	19053	20095	20622	19381	19737	19814
E	6	Sample X54	9731	9636	9949	10085	10754	11625	13397	15338	16271	17463	17905	18415	18713	18913	18779	19616	20206	19202	19446	19927	19729	19704	19581	19357	19558	19994	19244	19343	19973	19266	19191	19149	19491	19015	19841	19804	19043	19834	19357	19711	19838	19355	19506	19456	19928	19214
E	7	Sample X55	9069	9054	9424	9108	9343	9263	9648	10037	9854	9335	9904	10036	10029	10756	10857	11339	12604	14038	14886	15728	16792	16135	16850	16616	16846	17107	16564	16566	16901	16629	17190	17597	17358	17052	16913	16991	17152	16786	17082	17021	16546	16336	16987	16853	16951	16896
E	8	Sample X56	9761	9520	9639	9641	9860	9942	10454	9931	10329	10637	10545	10864	10670	10699	10810	11869	12478	13253	14621	15298	16889	17175	17729	17246	18075	18324	17338	17949	17729	18006	17619	17649	18117	17737	17776	17512	17148	17743	17360	17701	17493	17857	17464	17540	17649	17413
E	9	Sample X57	9831	9717	9609	9348	9845	9555	9682	9893	9800	9870	10294	10142	10494	10796	10795	12177	12862	13708	14569	15388	16746	17376	17562	18062	17368	17605	17150	17726	17816	17006	18038	18282	18430	18348	17357	18026	17848	17337	18123	18364	18143	18100	18176	17805	17780	18133
F	1	Sample X61	9884	10062	9776	9709	9974	10541	10738	10801	10976	11137	10880	11460	11867	11924	12271	12171	12754	13161	13381	14480	14148	15769	16617	16356	17576	17697	18114	18507	17930	19285	18439	18218	18488	17888	19180	18901	18985	18046	18128	18821	18639	18592	18570	18459	18637	18642
F	2	Sample X62	9191	9296	9124	9654	9692	9567	9897	10212	10195	10632	10104	10835	10751	10906	11199	11030	11484	12075	12372	13019	12929	13597	14270	15239	15089	16164	16411	16238	16747	17059	17061	16952	17136	17249	16978	16784	16602	16628	17160	16610	16491	16645	16951	17115	17222	17284
F	3	Sample X63	9555	10083	9851	10208	9648	10119	9600	10648	10225	10945	11016	11381	11902	12954	14177	14958	15548	16844	17215	18808	19116	18610	18448	18794	19078	18567	17990	18940	18940	19032	18894	18751	18515	18554	19278	19112	18369	19156	18731	19228	18117	19241	18489	19158	18078	18191
F	4	Sample X64	10355	9989	10009	10443	10895	10678	12336	13119	14214	15089	16181	16921	17452	18368	18440	18494	18983	18830	18915	18831	18902	19094	18612	19392	19307	18955	19311	18945	18879	19176	19733	19804	19651	19693	19107	19327	19197	18651	19077	18997	19222	19291	19679	19439	19940	19493
F	5	Sample X65	10204	10147	10033	10003	10693	11303	12396	13430	14285	16159	16632	17366	17524	18946	18288	18569	19236	19369	19403	19956	19686	19815	19493	19826	19698	20633	19815	19818	19533	20263	19512	20009	20435	19983	20021	19395	20181	20114	19592	20127	20250	19827	19699	20553	20119	20022
F	6	Sample X66	9604	9972	10193	10084	10235	11250	11842	13039	14126	15164	15942	16931	17344	17748	18241	18888	18397	18437	19112	18456	18642	18845	18429	18933	19227	18664	19235	19402	19775	18728	19535	19585	18799	19329	19441	18927	19561	19294	19495	19548	19625	19198	20009	18973	19019	19736
F	7	Sample X67	9982	9376	9729	9605	9662	9927	9869	10036	10139	10358	10533	10616	11158	11032	11126	11219	11858	11965	12712	13651	14451	15027	15386	17156	16974	17115	17938	17528	18112	17707	17392	17677	18367	18180	17733	18032	18075	18012	18238	17873	17618	17373	17960	17854	18102	17775
F	8	Sample X68	9864	10102	9158	9742	9668	10179	10316	11000	10429	10929	10895	10708	11238	11211	11242	11173	12411	12190	13171	13633	14822	15685	15913	16000	17533	17354	17799	17258	17642	16956	17402	16957	17636	17643	17676	17982	17423	17707	17792	17863	18073	17340	17624	17549	17513	17486
F	9	Sample X69	10040	9184	9751	9875	10036	10478	10323	10825	10667	10850	11652	11053	10822	11320	11434	12048	12964	13397	13982	14593	15535	16745	17059	17679	18226	18140	18290	18791	18324	18598	18435	18387	18683	18398	18837	18249	18186	18309	18529	18702	18652	18588	18189	17826	18396	18557
G	1	Sample X73	9936	10033	10249	9510	9710	9838	10247	10010	10330	10650	10174	10871	11093	11021	11020	11101	11514	11299	11662	12584	12507	12383	12698	13047	13954	14163	14533	14691	15537	15186	15301	15927	16737	16607	17156	16800	17278	17821	17068	17553	17408	17796	17422	17402	17878	18442
G	2	Sample X74	9463	9519	9512	9893	10038	10030	10579	10491	10631	10772	10563	10908	10793	10631	11023	11529	11449	11633	11762	12191	11821	12538	12871	12689	12996	13553	13827	13936	14536	15420	15362	15661	16494	16344	16636	16750	17468	17518	17157	18220	17457	17585	18115	17985	17760	18163
G	3	Sample X75	10728	9573	9983	9655	9759	10074	10024	9729	10031	10279	10549	10762	10868	11033	11124	11613	11641	11925	11978	12479	12206	13245	13490	14106	14537	14958	15432	15997	15888	16556	16661	16951	17408	17915	17752	18285	17224	18062	17889	18007	18530	17522	17611	18238	18132	18232
G	4	Sample X76	10153	10101	10070	9563	10091	10045	10399	10550	10888	10991	10916	11389	11535	12589	12628	12383	12977	13304	13392	13342	14375	14533	14690	15252	15878	15441	15517	15412	16284	16176	16660	16727	16654	16752	16291	16644	17327	16609	17020	16732	17191	17085	17407	17501	17479	17243
G	5	Sample X77	9375	9833	9715	9537	9439	10038	10076	10300	10428	10700	11424	11799	11455	11429	12384	12244	12786	12863	12932	13527	14333	14159	14499	15148	15018	15261	15903	15640	15931	15606	16382	16092	16298	16212	16972	16136	16954	15970	16668	16934	17027	17306	16614	16994	17004	16950
G	6	Sample X78	10580	10123	10110	9917	10468	9659	10601	11061	11556	11644	11368	11689	12710	12496	13203	13015	13515	14260	14452	14923	15266	15788	16034	16260	16315	16504	16976	16715	17022	17305	17404	17236	17473	18012	17865	17694	17786	17940	17751	18037	17574	17825	17741	17977	17375	18273
G	7	Sample X79	9369	9956	9340	9838	9685	9739	10445	10428	10519	10225	10776	10868	10228	11109	10859	10782	11461	10933	11453	11557	11540	12185	12098	12499	13058	12980	13348	13945	14382	14738	15716	15679	15749	15962	15877	16556	16870	17335	17307	17096	17216	17279	17099	17619	17316	17083
G	8	Sample X80	10145	9570	9514	9681	9955	10361	10227	10469	10732	10840	11052	10992	12087	11543	11399	11208	11344	11680	11686	12426	12587	12077	12963	13631	13995	13546	14519	14889	15265	15909	16413	16880	16816	16287	17506	17599	17114	17669	17660	18091	17563	17493	17910	17746	17669	18216
G	9	Sample X81	9502	9628	9668	9791	10161	10096	10686	10154	10778	11076	10961	11283	11081	11391	11035	11468	11707	11768	12104	12848	12308	13045	13445	13664	13502	14532	15344	16051	15624	15998	17444	16800	16624	17005	18016	17525	17320	18227	18390	18642	18226	18276	18203	18560	18525	18468
H	1	Sample X85	10009	9417	9637	10205	10274	10266	10202	10442	10358	10646	11064	11010	11195	11208	11434	11570	11147	11628	11427	11510	11307	11316	11457	11824	12229	12106	12195	12013	12057	11972	12303	12774	12403	12963	12850	13386	13974	13411	13481	14564	14032	14186	14444	14467	14940	15359
H	2	Sample X86	9738	9446	9672	9284	9801	9908	10119	10312	10295	10517	10400	10184	10287	10691	10706	10716	11002	11286	10849	10898	11181	11423	10891	11592	11020	11562	11736	11803	11689	11964	11989	12038	11958	12236	12441	12643	11725	12537	13096	13426	13107	13705	13490	13672	13914	13771
H	3	Sample X87	9679	9102	9830	9430	9658	9506	9792	9693	10093	10249	10343	10251	10394	10563	10962	11005	11042	10419	10681	11317	10923	10936	11359	11470	11272	11194	11770	11489	11796	11840	11657	12216	11922	11813	12125	12330	12285	12892	13021	13055	13001	13434	13045	13359	14534	13327
H	4	Sample X88	9782	10259	10005	9796	9987	9953	10206	10603	10307	10622	10379	10526	10598	11221	11063	11299	11022	10721	10942	11189	11112	11063	11470	11912	11661	11669	11902	11720	11656	11830	11975	11602	11880	11686	12007	12459	11934	11952	12083	11805	12300	12180	12458	12168	12368	12298
H	5	Sample X89	9942	9759	9957	10114	10108	10116	9952	9629	10196	10197	10110	10642	10120	10060	10653	10408	10320	10090	10684	10885	10528	10579	11025	11131	10559	10624	10829	11222	10940	11175	11116	11198	11077	10962	11320	11562	11241	11489	11374	11579	11276	11092	11621	11271	11941	11435
H	6	Sample X90	9931	10328	10012	10074	10151	10058	10215	10834	10514	10691	10808	10812	11087	10743	10449	11378	10740	10943	10916	11216	11477	11197	11140	11074	11822	11356	11494	11543	11675	12151	11650	11619	11947	11954	11903	12394	12328	12201	12228	12156	12438	11869	12012	12161	11721	12463
H	7	Sample X91	9519	9456	9464	9472	9798	10035	10497	10243	10587	10615	10296	10457	10784	10706	10369	10925	10977	11490	10921	11174	10991	11277	11091	10971	11417	11269	11518	11626	12006	12126	12068	12252	12206	12498	12449	13182	13057	13290	13243	13848	13844	14142	13798	14508	14806	14410
H	8	Sample X92	9548	9731	9859	9975	10201	10210	10398	10699	10558	10869	11032	10938	11329	11721	10686	11323	11541	11356	11443	11379	11814	11414	11943	11410	11748	12066	12474	11971	12561	12803	12334	13202	13058	13266	13406	14055	13697	14388	14164	14152	14981	15098	14935	15162	16266	15633
H	9	Sample X93	9834	9679	9472	9843	10084	10307	10478	10896	10646	10770	10481	10920	10857	11292	10963	11095	10886	11728	11462	11353	11277	11454	11608	11432	11529	11279	11892	12414	12042	11838	12097	12427	12953	12747	12738	12878	13359	13126	13406	14156	14077	13672	14415	14391	15165	14348
User: USER
Path: C:\Program Files (x86)\BMG\CLARIOstar\User\Data\
Test ID: 49
Test Name: 90m_ANTS_DPX_LUV
Date: 5/5/2018
Time: 11:32:56 AM
ID1: Plate_12_05032018_I81R,I85A,I85R
Fluorescence (FI)
Well Row	Well Col	Content	Raw Data (360-15/530-15)	Raw Data (360-15/530-15)	Raw Data (360-15/530-15)	Raw Data (360-15/530-15)	Raw Data (360-15/530-15)	Raw Data (360-15/530-15)	Raw Data (360-15/530-15)	Raw Data (360-15/530-15)	Raw Data (360-15/530-15)	Raw Data (360-15/530-15)	Raw Data (360-15/530-15)	Raw Data (360-15/530-15)	Raw Data (360-15/530-15)	Raw Data (360-15/530-15)	Raw Data (360-15/530-15)	Raw Data (360-15/530-15)	Raw Data (360-15/530-15)	Raw Data (360-15/530-15)	Raw Data (360-15/530-15)	Raw Data (360-15/530-15)	Raw Data (360-15/530-15)	Raw Data (360-15/530-15)	Raw Data (360-15/530-15)	Raw Data (360-15/530-15)	Raw Data (360-15/530-15)	Raw Data (360-15/530-15)	Raw Data (360-15/530-15)	Raw Data (360-15/530-15)	Raw Data (360-15/530-15)	Raw Data (360-15/530-15)	Raw Data (360-15/530-15)	Raw Data (360-15/530-15)	Raw Data (360-15/530-15)	Raw Data (360-15/530-15)	Raw Data (360-15/530-15)	Raw Data (360-15/530-15)	Raw Data (360-15/530-15)	Raw Data (360-15/530-15)	Raw Data (360-15/530-15)	Raw Data (360-15/530-15)	Raw Data (360-15/530-15)	Raw Data (360-15/530-15)	Raw Data (360-15/530-15)	Raw Data (360-15/530-15)	Raw Data (360-15/530-15)	Raw Data (360-15/530-15)
		Time	0 min	2 min	4 min	6 min	8 min	10 min	12 min	14 min	16 min	18 min	20 min	22 min	24 min	26 min	28 min	30 min	32 min	34 min	36 min	38 min	40 min	42 min	44 min	46 min	48 min	50 min	52 min	54 min	56 min	58 min	60 min	62 min	64 min	66 min	68 min	70 min	72 min	74 min	76 min	78 min	80 min	82 min	84 min	86 min	88 min	90 min
A	1	Sample X1	9586	10199	9694	10234	10174	10065	10050	9871	10052	9920	9571	9825	9674	9471	10187	10215	9568	10068	9961	9512	9878	10004	10061	10217	10098	9870	9887	9745	9895	9903	10564	9628	10145	10475	10356	10313	10404	10857	10359	10270	10749	10445	10675	10402	10954	10577
A	2	Sample X2	8959	8842	9534	8929	9396	9086	9618	9186	9382	9614	9090	9266	9401	9072	9127	9224	9474	9605	9238	9293	9335	9366	9261	9201	9393	9395	9428	9252	9631	9667	9418	9298	9618	9607	10000	9326	9563	9452	9198	9896	9643	9645	9769	10184	10158	10181
A	3	Sample X3	9161	9518	9403	9418	9170	9574	9455	9312	9512	9814	8930	9037	9605	9071	9461	9242	9326	9572	9305	9731	9513	9443	9661	9602	9787	9668	9387	9236	9536	9458	9474	9666	9755	10144	10119	10310	9862	10110	9982	9972	9811	9891	10132	10188	10397	10070
A	4	Sample X4	9468	10031	9730	9619	9932	9593	9851	9870	10179	11136	11693	11987	12561	13593	14195	14430	14208	14681	15214	14958	15520	15418	15414	15516	16045	16225	15541	15451	16333	16513	16039	16564	16399	15932	15696	16064	16091	16386	15696	16002	15145	16382	16904	17443	16629	16331
A	5	Sample X5	9817	9663	9491	9041	9338	9438	10162	9932	10659	11059	11522	12273	12952	13185	14089	14286	14419	15224	14811	15007	16105	15617	15127	16368	15627	15289	15688	16009	16297	16057	16112	16271	16677	16320	15858	15853	16377	16168	16085	16345	15948	16095	16639	16850	16705	16670
A	6	Sample X6	9632	9830	9951	9724	9866	9495	10253	10667	11118	11338	11910	12396	13599	14352	14250	15301	15527	15618	16099	16091	16035	16303	16268	16327	17202	16471	16531	16609	16543	17009	16604	16786	16837	17317	16682	16838	16808	17050	17151	17244	17648	16949	17390	17129	17658	18289
A	7	Sample X7	9033	9610	9337	9013	9498	9351	9581	9079	9232	9211	9556	9712	9432	9435	9430	9731	9381	9534	9301	9713	9405	9131	9672	9726	10123	9759	9640	9934	9728	10304	10157	9967	9926	10805	10647	10445	10276	10387	10677	10805	10621	10811	10859	11071	11125	11292
A	8	Sample X8	8967	9543	9174	9143	9314	9266	9306	9011	9043	9286	9447	9258	9719	9266	9549	9244	9265	9574	9350	9343	9532	9025	9808	9494	9587	9840	9780	9877	9491	10059	9871	10154	10010	10491	10187	10262	10415	10294	10482	10391	10884	11386	10956	11044	11210	11004
A	9	Sample X9	9156	9262	9580	9505	9327	9346	10090	9602	9516	9117	9494	9500	9615	9941	9316	9155	9787	9553	9452	9598	9361	9692	10165	9805	9973	9676	9769	10497	10035	10546	10025	10424	10428	10404	10326	10634	10563	10744	10998	11197	11304	11071	11138	11370	11793	11368
A	10	Sample X10	33292	33116	31546	29568	30136	29076	28700	28303	28946	29155	28245	28712	28632	27914	27790	28582	27737	28086	27803	28592	28635	27810	27326	28580	27826	28369	27404	28457	27879	28066	27476	27902	28074	28945	28323	28073	28508	27858	28204	27526	28044	27962	28369	27984	27782	27246
A	11	Sample X11	34589	33319	32272	31381	30851	29625	29624	28537	28847	28335	28726	28571	29196	28619	28623	27617	27944	28447	28268	27870	28307	28673	27542	28680	28662	28265	27955	28191	27692	28763	28396	28258	28221	27977	27673	28607	28882	28314	28287	28021	27802	27609	27948	27748	27607	27913
A	12	Sample X12	32990	31277	30130	30688	29504	28760	27754	28443	27667	27497	27635	27334	27772	27447	28028	27173	27371	28253	28404	27819	27363	27683	27136	27549	27599	27679	27080	27243	27170	26763	27137	27013	27332	27999	27010	27375	27125	27709	27680	26511	26973	27012	26933	27066	27501	27573
B	1	Sample X13	8780	9073	8894	9175	9134	9266	9148	9164	9132	9191	9384	9094	9302	8851	8834	8760	9086	9070	9012	8870	8856	9041	9231	9060	8826	9226	8687	9075	8946	9040	9105	8934	9031	9074	8913	8908	8724	9201	9049	9373	9275	9064	9442	9253	9027	9011
B	2	Sample X14	9080	8753	9013	9325	9401	9254	9397	9404	8925	9193	9212	9364	9592	9269	9476	9084	9125	9568	9166	9088	9256	9276	9274	9370	9350	8952	9147	9186	9492	8975	9116	9327	9307	9202	9258	9469	9232	9891	9212	9478	9614	9193	9240	9309	9461	9247
B	3	Sample X15	8931	8996	9331	9229	9107	9305	9168	9115	9455	9090	9242	9142	8862	8977	8836	9332	8940	9384	8912	9195	9124	8894	9227	9430	8831	9008	8934	9223	9298	8896	9496	8925	9364	9262	9099	9191	9101	9357	9633	9266	9281	9639	9561	9123	9277	9166
B	4	Sample X16	10363	10201	10757	10977	10626	11098	11497	10894	11036	11108	11592	11501	12037	12035	11929	12597	13335	13302	13322	14171	14313	14312	14515	14857	14592	15273	15157	15997	15107	16052	15515	15877	16025	15837	16542	16283	16282	16503	16395	16612	16543	17058	16659	17128	17287	17301
B	5	Sample X17	10071	10020	10465	9888	10152	9786	9613	9552	10070	10364	10332	11105	11072	11402	12258	12778	13027	13035	13093	13503	13693	13773	14250	13753	13711	14116	14576	14199	14700	14176	14990	14735	15091	14837	14964	15030	15191	14820	14777	15186	15841	15676	15350	15606	15176	15655
B	6	Sample X18	9740	10207	9974	10004	9894	9975	10377	10556	10762	10387	10875	10953	10934	11386	12134	12136	12321	13270	13035	13253	13515	13777	14062	14032	14986	14513	14150	14081	14656	14481	15548	14854	15239	15047	15293	15800	15219	15166	15028	14697	15121	14755	15544	15672	15273	15752
B	7	Sample X19	9024	9476	9431	9062	9217	9409	9350	9659	9526	9376	9298	9245	9259	9110	9573	9514	9303	9328	9740	9347	9524	9057	9939	8998	9545	9440	9691	9704	9435	9904	9802	9770	10035	10219	9966	10873	9971	10366	10288	10316	9802	10479	10510	10737	10883	10917
B	8	Sample X20	9585	9695	9465	9871	9116	9659	9844	9618	9517	9458	9401	9732	9444	9467	9310	9609	9745	9788	9690	9213	9359	9167	9700	9167	9732	9787	9412	10020	9624	9439	9794	9941	9688	9868	10534	9925	9910	10090	10216	10079	10432	10388	10655	10492	11050	11047
B	9	Sample X21	9250	8831	8871	8662	9010	8916	8868	9120	8535	9084	8959	8972	8753	8803	8600	8766	8975	9040	9084	8757	8975	8925	9445	9190	9080	9489	9066	9140	9019	9296	9415	9410	9470	9519	9717	9392	9791	9674	9457	9618	9570	9745	9872	9787	10007	10183
B	10	Sample X22	10575	10282	10468	10083	10248	9986	10043	10703	10373	10031	10711	10653	10170	10889	10401	10479	10383	11005	10752	10319	10748	10710	10568	10497	10441	10512	10252	10705	10284	10613	10569	10737	10369	10326	10792	10928	10556	11159	10632	10977	10582	10817	10547	10212	10052	10368
B	11	Sample X23	9996	10170	10149	10404	10336	10524	9681	10286	9966	10044	9732	9835	9846	9936	9964	9803	9592	10006	10102	10033	9933	9904	10496	10359	9888	9915	9978	10464	9985	10393	10333	10204	10652	10352	10028	10223	10928	10089	9980	10377	10197	10206	10259	10124	10240	10236
B	12	Sample X24	10758	10457	10637	10143	10617	10191	10139	10598	10557	10230	10404	10062	10620	10325	10211	10708	10288	10192	10563	10281	10039	10618	10791	10436	10156	10100	10263	10493	10120	10240	10283	10351	10209	10288	10518	10285	10222	10063	10077	10009	10360	10306	10691	10245	9657	10398
C	1	Sample X25	9404	9809	10083	10019	10103	9905	9549	9820	9523	9993	10004	9798	9528	10090	9885	9365	9333	9566	9911	9458	9478	9524	9735	9485	9506	9538	10027	10163	9933	9503	9647	9930	10024	9678	10219	9529	9626	9865	9817	9362	10092	9621	10282	9864	9841	9824
C	2	Sample X26	9062	9072	9103	9319	9603	9668	9210	9299	9353	9795	9771	8884	9335	9516	9197	9123	9272	9485	9267	9127	9307	8833	9152	9092	9541	9461	9182	9447	9507	9268	9099	9128	9060	9161	9026	9195	9620	9213	9139	9292	9209	9256	8970	9352	9288	9461
C	3	Sample X27	9280	9690	9412	9522	9670	9702	9313	9648	9538	9562	9460	9709	9691	9247	9849	9251	9033	9085	8985	9189	9219	9508	9133	9224	9124	9032	8786	9319	9281	9213	9185	9329	9302	9795	9655	9191	9463	9467	9347	9614	9313	9042	9472	9580	9442	9309
C	4	Sample X28	10997	11007	10796	10564	10762	10544	10740	10929	11278	10885	11188	10827	11164	11317	10713	11214	10818	10772	11180	11192	11308	11357	11319	11710	11347	10894	10753	10894	11246	11028	11287	11294	11116	11242	11051	11097	11167	11456	11259	11314	10913	11118	10890	10938	11483	11306
C	5	Sample X29	11233	10465	10329	10327	10633	10595	10503	10673	10776	10498	10517	10597	10552	10523	10766	10680	10591	10973	11123	10695	10628	10922	10790	10914	11061	10714	10632	10728	10875	10714	10608	10923	10902	10813	10390	10734	10859	11150	10895	10495	10838	11032	10627	10730	10729	10703
C	6	Sample X30	10665	10647	10717	10486	10565	10942	10945	10537	10279	10500	10439	10755	10589	10998	10655	10825	10769	10562	10817	10888	10495	10805	11247	10941	11170	10863	10844	10833	10894	10441	10992	11013	10621	10595	10846	11143	10903	10967	10862	10787	10703	10706	10780	10881	11091	11014
C	7	Sample X31	9140	9270	9003	9243	8842	9405	9220	9174	8910	9167	8661	9084	8815	8765	8817	9142	9598	9250	8980	9194	9378	8870	9234	9148	9207	9161	9341	9396	9459	9347	9590	9190	9361	8952	9172	9487	9066	9264	9436	9638	9485	9959	9782	9437	9731	9857
C	8	Sample X32	9585	9699	9395	9866	9909	9930	9563	9914	9959	9494	9998	9735	9563	9370	9487	9741	9380	9779	9525	10061	9533	10086	10061	9679	9608	9778	10676	9808	10158	9964	10029	9821	10035	9744	10030	10109	10321	9767	9681	10067	9806	9565	10664	9726	10054	10044
C	9	Sample X33	9358	9982	9389	9008	9392	9372	9123	9149	9164	9794	9380	9094	9252	9453	9404	8862	8900	9089	9357	9335	9337	9268	9379	9373	9145	9046	9439	9145	9234	9274	9684	9438	9683	10087	9526	9490	9380	9478	9985	9431	9637	10160	9787	9867	9626	10041
C	10	Sample X34	10591	10219	10101	10068	10053	9852	9636	9539	9994	9587	9649	9598	9608	9295	9666	9348	9469	9597	9190	9630	9483	9645	9135	9330	9595	9319	9454	9228	9435	9079	9003	9228	9615	9659	9463	9472	9337	9235	9398	9459	9174	9514	9126	8905	9446	9011
C	11	Sample X35	9762	10180	10347	9959	9619	9429	9240	9566	9153	9327	9441	9107	8864	9067	9036	9052	9206	8942	9614	8817	9236	8946	8836	9565	8958	9133	9145	9242	9126	9052	8575	8995	9153	9137	9169	9220	9114	8663	8761	9202	8917	9095	8858	9232	8841	8818
C	12	Sample X36	10991	11021	10608	10576	9517	9924	9879	10196	9571	9897	10150	9858	9815	10092	9741	9943	9375	10119	9817	9900	9703	9304	9731	9515	10025	9747	9880	9497	9584	9886	9305	9601	9806	10060	9800	9473	9916	9692	9855	10049	10607	9660	10358	9609	9734	9946
D	1	Sample X37	9155	9663	9940	9626	10103	9995	10178	9730	9861	9545	9687	9473	9538	9637	9192	9413	9388	9218	9474	9588	9257	9127	8959	9242	9302	9158	9261	9013	9346	8994	8979	9331	9767	9145	9216	9725	9220	9341	9057	9209	9395	8856	9531	9495	9330	9345
D	2	Sample X38	12655	11090	10400	9810	9971	10958	10545	10354	10326	10410	10188	10190	10494	10701	10042	10102	10158	10298	9987	10169	10262	10014	9943	9664	9829	9920	9869	10066	10302	10082	9865	10605	10021	10549	10631	10808	10391	10223	10739	10047	10137	10883	10107	10046	10114	10239
D	3	Sample X39	10103	10410	10380	10244	10186	10796	10684	10628	10347	10692	10554	10538	10519	10554	10365	10836	10732	10506	10469	10929	10742	10517	10411	10328	10433	10798	10590	10493	10761	10628	10441	10731	10465	10950	10739	10592	10506	10363	10518	10698	10668	10683	10948	10711	10766	10580
D	4	Sample X40	11434	11203	10960	10846	11294	10695	11341	11084	11099	11326	11506	11208	10980	11668	11479	11290	10947	11650	11052	11372	11238	11393	11579	11308	11179	11377	11466	11256	11470	11188	10998	10994	11647	10947	11064	11263	11468	11270	11244	11441	11479	11452	11008	11350	11445	11034
D	5	Sample X41	11961	11223	11293	11588	11005	10994	10826	11117	10834	11299	11008	10973	11362	11088	11286	11203	11458	11380	10964	11170	11129	11022	11325	11432	11254	11187	11147	10842	11334	11435	11085	10923	11205	11267	11208	11161	11527	11227	11105	11415	11337	11570	10745	11800	11211	11603
D	6	Sample X42	10331	10879	11350	10648	10271	10734	10841	10307	10428	10496	10609	10593	10502	10874	10266	10855	10764	10707	10447	10956	10601	11015	10660	10601	11128	10932	10689	10646	10979	10722	10473	10600	11115	11176	11028	11125	10962	11048	10695	10430	10788	10817	10574	10687	10654	10846
D	7	Sample X43	9906	9630	9844	9945	10026	9991	10223	9826	9766	9797	10026	9821	10053	10068	9987	10079	9914	9516	10233	9865	9724	9340	9792	9423	9815	9355	9628	9637	9778	9845	9767	9819	9616	10016	9347	9190	9741	10134	9856	10128	9958	9556	10313	9866	10080	10281
D	8	Sample X44	10055	9857	9909	9919	10178	10622	10515	9950	10182	10221	9935	10445	9846	9838	10409	10031	10285	10664	9738	10041	10081	10128	9860	9988	9965	9580	10429	10048	10376	9790	10344	10203	10058	10360	10130	10338	10484	10560	10017	10433	10189	10025	10252	10367	10477	10340
D	9	Sample X45	9593	9238	9740	9681	9078	9539	9757	9517	9921	9725	9720	9391	9604	8936	9619	9559	9462	9096	9459	9411	9335	9086	9199	9502	9218	9365	9123	9487	9689	9453	9223	9354	9652	9336	9474	9926	9847	10048	9685	9967	10234	9671	9691	10068	9707	10236
D	10	Sample X46	6784	6767	6519	6403	6470	5949	6020	6291	5995	6188	5830	6395	5947	6189	6005	5983	6046	6380	6347	6037	5783	6023	5894	6034	6270	5958	5783	6129	5986	5763	6130	6030	5912	6223	5822	6168	6430	6073	6008	6214	5969	6073	5927	5937	5798	6170
D	11	Sample X47	6525	6173	6063	5944	6229	6045	6187	6052	5874	5960	5608	5913	6051	5438	5761	5986	6001	6270	5782	5988	5707	5722	5763	5690	5940	5763	5604	5828	5793	5863	5992	5906	5718	5909	5795	5585	6010	5749	5775	5805	5637	5622	5727	5540	5531	5432
D	12	Sample X48	6024	5995	6305	5646	6133	6120	5830	5925	5668	5848	5860	5767	5979	5494	5930	5987	5593	6020	5741	5546	5845	5615	5844	5644	5822	5961	5800	5725	5975	5542	5466	5507	5913	5961	5604	5759	5532	5667	5769	5861	5901	5685	5822	5724	5644	6002
E	1	Sample X49	9342	9444	9405	9483	9317	9530	9927	9513	10397	9864	10205	10326	10307	11048	12095	13212	13843	15551	15276	15178	15859	16293	16371	16672	16181	16592	17048	16070	16749	16376	17037	16589	16157	15735	16758	16112	16645	16463	16033	15772	15866	16260	16121	16223	16560	16862
E	2	Sample X50	10016	9729	10221	10023	9919	10292	10672	10214	10450	10484	10430	10876	11284	11823	12356	12858	13795	14569	15273	16088	17003	17199	17317	16908	17426	17466	17435	17728	17507	16700	17316	17355	17771	17279	18180	17495	17029	17396	17362	17653	17563	18097	17261	17825	17972	17948
E	3	Sample X51	9886	9455	9680	9803	9595	10017	10153	10094	10248	10674	11127	10656	10878	11234	11348	12222	12859	13758	14990	16175	16995	17113	17154	17430	17257	18133	17639	18207	17632	17884	17770	17350	18019	17795	17935	17877	18188	17701	18029	17739	17766	18058	17795	17945	17909	18194
E	4	Sample X52	10151	10614	10487	10785	11523	12659	14726	16803	17815	19547	20070	19902	20209	20364	21220	20527	21506	21556	21052	22287	21215	21746	21868	21729	22149	21692	21471	21556	22073	21781	21377	21220	21939	21942	20813	21124	22091	21664	22109	21370	21583	21535	21992	21766	21722	21141
E	5	Sample X53	9650	9497	10121	10357	10518	11927	13245	14890	16407	17318	17763	17894	18490	18545	18701	19358	19214	19828	19835	19526	19526	19614	19224	19938	18848	19057	19655	19697	19292	19820	19174	19900	19581	19134	19690	19200	19787	19825	20020	19304	19477	19308	19799	19172	19365	19699
E	6	Sample X54	9428	9190	9271	9459	10209	11421	12934	14789	15942	16967	17540	17602	18166	18447	18189	18363	19082	19236	19093	18539	19208	19015	19025	18705	18873	18796	18936	19244	19095	19034	18777	18834	18998	18778	19197	18450	18513	18613	18688	19310	19443	18776	19279	18583	19185	18696
E	7	Sample X55	9646	9640	10228	9625	10062	9745	9994	9803	10820	10780	10833	10352	10517	10938	11360	11842	12942	13398	14326	15550	16747	17383	17352	18164	17845	17661	17681	17878	17836	18276	18119	18252	18278	18198	19007	18853	18478	18207	18288	18389	18191	18258	18360	17715	18103	18194
E	8	Sample X56	9499	9712	9314	9372	9301	9641	10300	10145	9807	9927	10113	10190	10484	10452	10780	11397	12120	13400	14091	15387	16003	16010	16543	16502	17483	17174	17231	16577	16845	16857	17491	17449	17383	17089	16730	16633	16893	17374	16495	16648	16898	17274	17145	16515	16540	17206
E	9	Sample X57	9289	9964	9943	9783	9841	10052	10295	10249	10289	10145	10520	10702	10858	10891	11141	11516	12138	13027	13827	15261	16498	17038	16924	17546	17972	17487	17658	17278	17619	17989	18131	18264	17703	17602	17985	17452	17341	18232	18121	18257	17927	18245	18304	17777	17535	18053
F	1	Sample X61	10632	10046	10168	10029	10274	9790	10003	10318	10492	10636	10759	10896	10896	11766	11813	12039	13173	12812	13601	14727	15993	16345	16721	17549	17575	17678	18225	18023	18267	18286	18234	18194	17894	18290	18317	19009	18115	18232	17677	17893	17938	18349	17625	18025	17757	18071
F	2	Sample X62	10186	9776	9987	9722	10276	10315	10734	10787	10646	10961	11627	11224	12224	12161	12751	12880	12711	13649	14757	15647	15993	17190	17083	18649	18527	18163	18663	18369	18852	19095	19829	19485	18260	19996	18925	19555	20233	20245	20368	20382	21657	20305	20870	19299	19943	20523
F	3	Sample X63	9744	9903	10092	10013	10023	9600	9851	10020	10287	10053	10318	10396	10913	11241	11511	11819	11862	12407	13038	14129	14729	15435	15920	16162	17013	17185	17015	17406	17853	18308	17719	18154	18464	17708	17922	18417	18427	18349	17792	18258	17563	18216	18501	18299	18237	18636
F	4	Sample X64	9622	9738	10218	10212	11046	11628	12139	13299	14521	16479	16602	17295	17921	18027	18847	18189	18655	18550	19645	19647	19258	19304	19305	19153	19165	18862	19416	18887	19511	19700	19309	19306	19463	19575	19153	19148	19216	19248	19729	19134	19611	19662	18710	19007	19236	19381
F	5	Sample X65	9741	10161	9934	10762	10992	11516	12009	13029	14120	15772	16662	17428	17611	18109	18386	18674	18238	18679	19448	18814	19766	19256	19490	19500	19641	19247	19934	19952	19643	19246	19445	19174	20421	20223	19555	18839	19799	20231	19684	19646	19340	20370	19511	19332	19411	19396
F	6	Sample X66	9726	9360	10124	10160	10570	11134	11087	11960	13422	14561	16139	16181	17081	17589	17967	17935	18160	18398	18307	18699	18495	18670	18272	19316	18827	18910	19226	19319	19580	19235	18592	19058	19245	19671	19123	19305	19262	19474	19251	18759	19155	19494	19226	19654	18991	19477
F	7	Sample X67	9871	9617	9736	9338	9263	9770	9982	10425	10520	10209	11008	11016	10713	11011	10625	10787	11530	11611	13040	13019	13312	14327	15012	15419	15859	16022	16814	16754	17084	17181	16715	17026	16917	17369	17294	17082	17652	16794	18096	17515	17777	17504	17311	16758	17651	16768
F	8	Sample X68	9770	9565	9976	9974	9938	10804	10704	11057	11534	11647	11343	11528	12076	11570	11631	11993	12250	12739	13298	13848	14610	15060	15695	16053	16924	17607	17427	18390	17608	18264	17637	18380	18649	18642	18676	18265	18230	18951	18549	17973	18246	19387	19130	19073	18629	19305
F	9	Sample X69	9443	9764	9346	9815	9425	10457	10727	10688	10282	11124	11033	11053	10983	10892	11204	11768	11466	12098	12680	13007	14106	14893	15095	15934	17012	16840	17192	17279	17305	17491	18003	18108	17602	17836	17643	17927	17307	17528	18021	17842	18080	17981	18317	17731	18445	18152
G	1	Sample X73	9283	9066	9378	9639	9199	9846	9527	10044	10134	10540	10243	10868	10568	10689	10961	10939	11009	10975	11489	11815	12473	12436	12496	12355	13126	13554	14044	14221	14908	14917	15378	15800	16302	16587	16002	16331	16154	16430	16695	16958	17172	17240	17348	17141	16739	17113
G	2	Sample X74	9651	9940	10167	9949	9900	9912	10394	10309	10169	10836	10886	11013	11133	11136	11722	12023	11819	11832	12177	11807	12440	13090	13590	13241	13823	14422	15124	15213	16335	16664	17016	16801	17987	17906	17757	18486	18236	18061	18091	18240	18868	18465	18448	17855	19367	18937
G	3	Sample X75	9688	9712	9901	9550	9609	9885	9950	10086	10951	10480	10877	11131	11260	10974	11465	10869	11410	11107	11014	11762	11615	12364	12668	12670	12732	13216	13578	13915	13881	13845	14826	14877	14839	16056	15945	15573	16486	16483	16728	16684	17427	17452	17997	17398	17550	17578
G	4	Sample X76	10080	10101	9916	10038	10308	10698	10766	10598	10675	10579	11205	11336	11896	12095	12196	13049	13045	13192	13137	13676	14290	14515	15306	15567	16042	16108	16573	16905	16798	16667	16479	16900	17699	17829	17418	17550	18017	17385	17984	17497	17517	18113	17757	18380	17552	17270
G	5	Sample X77	9556	10039	9785	9923	9693	10033	10415	10362	10369	10669	10834	11028	11313	11503	11806	12126	12297	11931	12584	13147	13248	13269	13035	13628	14122	14061	14031	14492	15012	15003	14979	15233	15337	15368	15884	15883	16102	15387	15977	15952	16233	16531	16170	16608	16348	16148
G	6	Sample X78	9784	10070	10300	10108	10175	10688	10260	10148	11211	11049	11312	12105	11550	11616	12671	13244	12620	14024	14138	14159	14534	14731	15014	15186	15562	15366	16371	16428	16365	16544	16536	16287	16559	17018	16518	16812	17001	17053	16885	17069	16791	17363	17024	16984	17930	17369
G	7	Sample X79	10292	9781	9865	10340	10342	10151	10752	10918	11098	10814	11649	11058	11504	11822	11910	11608	11676	12021	11804	11734	11743	12712	12346	13119	13225	13430	13419	14682	15018	15314	15817	15982	16272	16144	16701	17415	17658	17697	17191	17946	18368	17829	17854	18142	18650	17642
G	8	Sample X80	9528	9535	9757	9928	9504	10260	10559	10707	10698	11066	10897	10742	10798	11041	10725	10788	11404	11430	11328	12111	11648	12142	12301	12403	12923	13262	13861	13642	13764	14852	14932	15454	15814	16380	16122	16583	16862	16856	16832	17297	17408	16734	17048	17033	17372	17744
G	9	Sample X81	10188	10457	10217	11014	10868	10858	11095	11202	11730	11609	11586	11784	11381	11629	11911	11833	12436	12266	12411	12430	12355	13147	13203	13295	13792	14046	14802	15009	15658	15690	15928	16980	16688	17944	17821	18228	17987	18074	19317	19067	18792	18564	18834	18595	19512	19314
H	1	Sample X85	9517	9505	9897	9715	9486	9349	9825	9680	9863	9612	10677	9732	10730	10386	10337	10512	10455	10756	11079	11027	10653	11315	11192	11421	11534	11690	11213	11491	11448	11833	12231	12076	12316	12308	12565	12684	12314	12864	12805	13669	13105	13550	13449	13802	14149	14420
H	2	Sample X86	10451	9523	9638	9665	9989	10044	10012	10479	10215	10553	10557	11055	11629	11413	11163	11206	11014	12273	11768	11891	11925	12100	11767	11839	12497	12319	12141	12793	12490	12630	13223	13119	12942	12888	13321	13314	13991	13636	14083	14109	14397	14638	14833	14696	15082	15560
H	3	Sample X87	9330	9680	9435	9807	9837	10477	9933	10144	10183	10113	10482	10510	10969	10567	10743	11023	11051	11271	11209	11164	11730	11774	11777	11910	11890	12043	12810	12619	12667	12670	13284	13028	13440	13603	13746	13894	14587	13995	13969	14512	14999	15534	15496	15549	15197	15556
H	4	Sample X88	9768	9980	9876	9635	10589	10301	9870	10425	10266	10396	10409	10792	10773	10413	10444	10331	10526	11102	10905	11350	11100	11130	11168	11377	11000	11280	11720	11154	11653	11438	11842	11205	11593	11666	11989	11807	11086	12199	11891	11657	12053	12065	12200	11965	11809	11751
H	5	Sample X89	9659	9863	10373	9932	10023	10015	10440	10320	10206	10461	10472	10695	10199	10453	10919	10258	11066	10626	10675	11116	11438	10786	11194	11209	10942	10732	11172	11322	11145	11604	11469	11607	11569	11827	12006	11723	11744	11991	11830	12270	11656	11849	12218	11984	11757	12135
H	6	Sample X90	10314	10451	11837	11831	11138	12801	10391	10428	10233	10151	14047	10277	13505	10612	10560	10916	10666	14110	10883	11999	13157	12068	10977	11811	11129	12996	11616	11736	11615	11781	14795	12446	14218	13907	14651	14025	12127	13510	12539	12533	14248	14833	12318	12434	12557	12356
H	7	Sample X91	9783	9111	9632	9133	10305	10931	10887	10684	10576	10772	11289	10980	11393	10917	11438	11465	11475	11378	11207	11249	11715	11833	12046	12142	11901	12345	12050	12580	11955	11924	12577	12759	12231	12694	13055	13425	13229	13982	14151	14396	14509	14313	14662	15043	14830	14976
H	8	Sample X92	10020	9919	9877	10155	10558	10588	10313	10902	10814	11429	11393	11389	11558	11445	11371	11704	11780	11297	11961	12301	11697	12091	12344	12091	12396	11938	11861	12560	12182	12285	12386	12324	13124	12726	13282	13300	13674	13989	13690	13609	13932	14211	14980	15041	15165	15100
H	9	Sample X93	9551	9954	9623	10213	10531	10646	10518	10912	10754	10728	11041	11395	11470	11421	11834	11266	11845	11018	12028	11700	11206	11442	11599	11816	12204	11901	11705	12304	12146	12167	12161	12370	12723	13088	12845	12402	12465	13087	12913	13167	13058	13684	14238	13908	14313	14715
User: USER
Path: C:\Program Files (x86)\BMG\CLARIOstar\User\Data\
Test ID: 50
Test Name: 90m_ANTS_DPX_LUV
Date: 5/5/2018
Time: 1:31:15 PM
ID1: Plate_13_05032018_Y89A,Y89G&F93A
Fluorescence (FI)
Grey fields contain deactivated wells: / Disabled by user: A03
Well Row	Well Col	Content	Raw Data (360-15/530-15)	Raw Data (360-15/530-15)	Raw Data (360-15/530-15)	Raw Data (360-15/530-15)	Raw Data (360-15/530-15)	Raw Data (360-15/530-15)	Raw Data (360-15/530-15)	Raw Data (360-15/530-15)	Raw Data (360-15/530-15)	Raw Data (360-15/530-15)	Raw Data (360-15/530-15)	Raw Data (360-15/530-15)	Raw Data (360-15/530-15)	Raw Data (360-15/530-15)	Raw Data (360-15/530-15)	Raw Data (360-15/530-15)	Raw Data (360-15/530-15)	Raw Data (360-15/530-15)	Raw Data (360-15/530-15)	Raw Data (360-15/530-15)	Raw Data (360-15/530-15)	Raw Data (360-15/530-15)	Raw Data (360-15/530-15)	Raw Data (360-15/530-15)	Raw Data (360-15/530-15)	Raw Data (360-15/530-15)	Raw Data (360-15/530-15)	Raw Data (360-15/530-15)	Raw Data (360-15/530-15)	Raw Data (360-15/530-15)	Raw Data (360-15/530-15)	Raw Data (360-15/530-15)	Raw Data (360-15/530-15)	Raw Data (360-15/530-15)	Raw Data (360-15/530-15)	Raw Data (360-15/530-15)	Raw Data (360-15/530-15)	Raw Data (360-15/530-15)	Raw Data (360-15/530-15)	Raw Data (360-15/530-15)	Raw Data (360-15/530-15)	Raw Data (360-15/530-15)	Raw Data (360-15/530-15)	Raw Data (360-15/530-15)	Raw Data (360-15/530-15)	Raw Data (360-15/530-15)
		Time	0 min	2 min	4 min	6 min	8 min	10 min	12 min	14 min	16 min	18 min	20 min	22 min	24 min	26 min	28 min	30 min	32 min	34 min	36 min	38 min	40 min	42 min	44 min	46 min	48 min	50 min	52 min	54 min	56 min	58 min	60 min	62 min	64 min	66 min	68 min	70 min	72 min	74 min	76 min	78 min	80 min	82 min	84 min	86 min	88 min	90 min
A	1	Sample X1	9419	9552	9617	9064	9595	9664	9152	9475	9186	9625	9093	9144	9475	9790	9583	9479	9849	10008	9656	10254	11153	10087	10938	10970	11634	12195	12644	13401	13499	13842	14726	14520	15244	15326	15691	15676	15760	15818	16080	15853	15955	15890	15831	15599	15781	15563
A	2	Sample X2	8618	9104	9011	8349	8835	8816	8531	8839	9370	8941	9082	8786	8776	8989	9122	8633	9135	9098	9453	9516	9576	9433	10067	10250	10293	10559	11396	11294	11912	12002	12666	12715	13127	13469	14014	14146	14560	14340	14629	14630	14858	14723	14784	15090	14976	14811
A	3	Sample X3	9120	9744	12626	9120	8887	9573	10374	260000	9508	260000	8763	260000	15964	9668	9365	9532	9273	260000	10002	9991	20049	10006	10283	10512	10060	12513	10481	10903	11624	12038	12117	12340	13056	13588	14300	13941	14784	32799	14925	15261	15043	15654	18892	15916	15581	15560
A	4	Sample X4	8727	8785	8762	8990	8785	8820	9075	8935	8787	9067	8874	9068	9538	8886	8805	9818	9403	9333	9445	9462	9850	9890	10213	10062	10516	10292	10853	10774	11258	11267	11764	12247	12295	12224	13006	12646	13596	13626	13541	13820	14156	13692	14798	14915	14809	15061
A	5	Sample X5	8718	8864	9411	8930	9501	9209	9240	9544	9381	9055	9016	8945	8934	9227	9185	9371	9628	9447	9354	9742	10189	9634	10189	10025	10621	10978	11092	11476	11465	11845	12066	12193	11860	12795	13260	13565	13536	13602	14217	14543	14331	14932	14534	14831	14661	15007
A	6	Sample X6	9729	9684	9446	9834	9870	9751	9688	10104	9847	9698	9630	10045	10157	10227	9946	9969	10518	10121	10300	10861	10894	11347	11281	11106	11006	12039	11798	11850	12062	12619	12818	13142	13061	13722	13513	13904	14449	14724	14833	14831	15512	15258	15347	15310	15793	15479
A	7	Sample X7	9467	8929	8983	9223	9411	9460	9448	9495	9409	9800	9783	9827	9491	9612	9272	9860	9685	10311	10321	10240	11369	11262	12076	12311	12298	12823	13256	13799	14131	14194	14011	14239	14208	14800	14806	14918	15623	15039	14878	15120	14803	14333	14705	15023	14742	15215
A	8	Sample X8	9698	10081	10520	10754	9820	10109	10538	10609	10511	11101	10680	10877	11229	10619	11484	11074	11737	12081	12409	12642	13740	13861	14675	15793	15908	16045	16398	16608	16856	17007	16942	17522	17364	17792	17270	17675	17393	17856	17059	17837	17723	17367	17448	18290	17873	17048
A	9	Sample X9	9371	9428	8965	9620	9543	9647	9669	9653	9509	9585	9706	9871	9478	9535	10001	10255	10398	10372	11037	11371	11614	12131	11964	12690	13451	13062	14049	13769	14324	14811	15214	14996	15719	15328	14765	15137	15473	15210	15445	15237	15630	15157	15753	15202	15234	15360
A	10	Sample X10	33255	31565	31561	29006	28992	29438	29104	29238	28745	29322	28775	28620	28077	27667	27781	28313	27633	28340	28206	27820	27868	27893	27234	28015	28041	27581	27346	27831	28527	28999	27957	27404	27470	27574	27924	27728	28014	27574	27611	27380	27641	27356	27501	27390	27802	27553
A	11	Sample X11	33267	31417	30860	30072	28798	28602	28303	28527	28050	28453	27491	27684	28006	27360	27385	27814	27617	26782	27418	26595	27241	26740	28064	27502	27124	26435	27339	27134	27317	27090	27025	26861	27110	26956	26662	27283	27152	26493	27324	26556	26889	26466	26201	26488	27391	26360
A	12	Sample X12	31466	29869	29730	28858	27536	27044	27856	27196	26848	26311	26218	26717	26279	26480	26137	26300	26399	26508	26275	26256	26711	26479	26425	26243	25997	25855	26573	26311	26902	25793	25969	25597	25382	25825	25757	26162	26068	25800	25979	25715	25648	25533	25622	24984	25567	25579
B	1	Sample X13	9354	9333	9631	9473	9108	9320	9449	9105	9337	9408	9194	9412	9436	9463	9727	9526	9826	9186	9288	9448	9576	9697	10119	10047	10595	10387	10566	10862	10784	11364	11647	12211	11890	11964	12555	12461	13520	13306	13700	14241	13954	14610	14807	14563	14808	14357
B	2	Sample X14	8376	8202	8541	8912	8370	8489	8800	8269	8439	8455	8484	8753	8430	8686	8507	8804	8648	8537	8724	9189	8936	8683	8821	8720	9502	8934	9178	9684	9525	9494	9826	10127	9873	10300	10573	10348	11184	11210	11327	11025	12240	12041	11884	12730	12820	12811
B	3	Sample X15	9577	9468	9251	9656	9126	9364	9433	9423	9607	9421	9430	9935	9015	9413	9567	9704	9648	9713	9780	9578	9433	9473	9510	9843	9915	9420	10310	10201	10305	10574	10578	10574	11085	11375	11191	11352	11230	11798	12300	12312	12515	12910	12724	13801	13974	14050
B	4	Sample X16	9734	9625	9940	10455	9995	9981	9950	10141	10264	9715	10525	10108	10019	9920	9968	10340	10641	10444	10411	10570	10353	10460	10971	10377	10799	10734	11025	11076	11353	11896	11120	11980	12063	12263	12381	12797	13080	13055	13062	13296	13542	13924	14297	13895	14096	14123
B	5	Sample X17	9694	9404	9535	9536	9667	9696	9633	9966	9762	9636	9679	9787	10183	9868	10077	10145	10217	10335	10182	10049	10130	9837	10050	10454	10475	10342	10640	11013	10773	10610	11031	11387	11148	11779	12293	11871	12126	12702	13134	12930	13495	13642	13796	13621	13488	14223
B	6	Sample X18	9832	9894	9785	9652	9689	10190	10210	9957	9911	10254	9861	10091	10062	10064	10262	10071	10020	10160	10143	10323	9928	10423	10110	10569	10642	10544	11039	10754	11110	10989	10910	11543	11186	12039	12189	12015	11960	12260	12905	12718	13035	13035	13238	13505	13944	13957
B	7	Sample X19	9919	9544	10023	10534	9679	10181	9773	10109	10291	9942	10233	10407	9930	10287	10480	10279	10159	10744	10110	10398	10833	11015	10633	11243	11618	11858	12248	12631	12385	12854	13355	13587	13678	14309	14294	14101	14618	14750	15334	15579	15903	14935	15124	15820	15654	15606
B	8	Sample X20	10316	9820	9877	9756	9938	10017	10136	9844	10123	10015	9698	9962	10036	10048	10314	10852	10009	10464	10354	10249	10655	10612	10996	11430	12170	12092	11867	12592	12801	13194	13598	13848	14306	14513	14731	14702	15061	15397	14938	15496	15933	15832	15921	15452	16071	15888
B	9	Sample X21	9662	9806	9356	9483	9599	9107	9603	9426	9557	9802	9382	9254	9771	9701	9965	9734	9773	9976	10043	10414	10390	10024	10524	10780	11125	11481	11792	11787	12560	12112	12740	13358	13849	13977	14179	14252	14389	14469	14242	14859	15095	15255	14552	14957	15098	14847
B	10	Sample X22	9434	10090	9183	9498	9645	9515	9779	9394	9600	9689	9031	9278	9398	10046	9095	9503	9724	10114	9457	9881	9371	9517	9569	9568	9471	9245	9706	9732	9975	9407	9403	9995	9464	9753	9939	9752	9584	9457	9366	9685	9962	9552	9538	9923	9805	9937
B	11	Sample X23	9702	9571	9581	9579	9651	9354	9039	9320	9362	9188	9109	8982	9150	9550	9566	9332	9396	9058	9797	9887	9638	9319	9038	9186	9414	9065	9327	9599	9443	9427	9203	9489	9020	9098	9182	9453	9326	9514	9229	9016	9433	9489	8973	9718	9230	9125
B	12	Sample X24	10072	10221	10708	10081	9911	10165	9742	9891	9906	9996	9553	9465	10035	9956	10120	10151	10363	10116	9795	10074	9904	10103	10106	9849	10243	9921	10375	9953	10050	10181	10155	10137	10169	9759	9676	9860	10408	10150	10270	10047	10092	10419	9904	9927	9974	10173
C	1	Sample X25	9455	9278	9714	9319	9288	9669	9682	11600	9357	9657	9323	9118	9680	10276	9309	9436	9823	9743	10783	9334	11237	9566	9837	9469	11616	9871	9193	9503	12446	10436	10048	9905	9924	9616	10284	11741	10107	10151	10253	9923	10213	11368	10622	10449	10562	10787
C	2	Sample X26	9312	9084	9264	9288	9552	9483	9324	9551	9270	9629	9249	9383	9082	9202	9305	9214	9578	9413	9269	9293	9619	9224	9356	9252	9462	9512	9439	9256	9424	9626	9663	9939	9633	9970	9376	9772	9680	9897	9945	9875	9983	9901	10382	10107	9898	10604
C	3	Sample X27	8517	8679	9046	8962	9006	9041	9042	9230	8988	8513	8688	9110	9035	8886	8888	8791	8897	9415	8666	9003	9526	8960	8731	8508	9438	9499	9252	9343	9275	9174	9206	9192	9376	9309	9561	9290	9431	9609	9242	9525	9019	9623	9516	10031	10035	9880
C	4	Sample X28	10014	9946	9781	9796	9778	10058	10134	10097	10288	9834	9906	9689	9515	9653	9960	10191	9858	9930	10000	10077	10173	9924	10198	9873	10067	10383	9600	10251	10169	9737	10553	10378	10255	9917	10070	10997	10806	10799	10619	10628	11023	11113	11593	11432	11331	11233
C	5	Sample X29	11176	9211	9325	9278	9313	9453	9325	8703	8873	9717	9375	9515	9365	9145	9295	8975	9319	9636	9113	9330	9215	9175	9474	9292	9056	9803	9526	9528	9454	9254	9576	9890	10067	9462	9757	9510	10013	9900	10088	10276	10187	10536	10694	10086	10523	10615
C	6	Sample X30	9468	9495	9532	9562	9417	9355	9397	9552	9318	9999	9186	9927	9408	9256	9287	9582	9394	9432	10072	9747	9793	9604	10002	9932	9758	9753	9416	9745	9620	9913	9518	9822	10482	10194	10261	10338	10680	10055	10799	10088	10420	10959	11085	10773	11040	11062
C	7	Sample X31	9788	9901	9768	10305	10039	9777	10009	9851	9594	9756	9694	9824	10225	10246	10119	10399	9944	9869	10076	10183	10252	10577	9916	10396	10322	10592	10717	10653	10927	11451	10960	11191	11192	11457	11986	11529	12261	12090	12565	13374	13086	13006	13654	13680	13449	14636
C	8	Sample X32	9324	9816	9913	9802	9771	9575	9527	10018	10033	9486	9453	9418	9967	9611	9787	9811	9605	9959	9769	9714	10010	10122	10292	10307	10265	9797	10225	10148	10745	10737	11238	10941	11093	11268	11571	11743	11760	12147	12461	12581	12453	13109	13326	13020	12691	13052
C	9	Sample X33	8331	8516	8536	8598	9308	8827	8777	8853	9064	9105	8774	8586	8772	8260	8704	8888	8900	9072	8928	9111	9355	9048	9013	8824	9117	8981	9009	8989	9329	9373	10018	9906	9597	10139	9992	10194	10370	10359	10775	11018	11016	11695	11651	11955	11954	11572
C	10	Sample X34	10352	9924	10287	10220	9431	9668	9544	9740	9576	9086	9563	9651	9836	9404	8981	9188	9428	9615	9156	9429	9183	8989	9096	9246	9320	9254	8864	9247	9311	9360	9396	9075	9439	9667	9488	9224	9079	9208	9611	9245	9130	8989	9007	9126	8665	9085
C	11	Sample X35	10217	9933	9806	9909	8707	9115	9078	9050	8892	8982	8922	9479	8873	8802	9349	8831	8775	9096	8909	9062	8644	8836	8760	8685	8810	8776	9213	8752	9450	9210	8547	8745	8722	8785	9174	8896	8832	8571	8780	8475	8789	8984	8902	8431	8688	8693
C	12	Sample X36	10240	10331	9480	10187	9558	9765	9300	9491	9686	9565	9329	9409	9312	9220	9180	9246	9561	9675	9327	9343	8761	9223	9087	9435	8966	9281	9016	9208	9381	9258	9123	9270	9334	9001	8747	9065	9287	9207	8926	9133	9338	9311	9150	9086	9218	9142
D	1	Sample X37	10624	12277	11087	14441	14050	13336	8757	8946	9464	8612	9024	8844	8820	8915	8202	9003	9031	9004	8351	9223	9063	9057	9143	8757	9404	8758	9101	8799	9106	9071	9037	9585	9496	9328	9078	9039	9001	9484	9168	8922	9019	8468	9412	8665	9265	9296
D	2	Sample X38	9922	10279	9818	10062	10126	10072	10421	9526	9997	9926	9550	9606	9240	9613	9756	9678	10049	9697	9926	9499	9928	9836	9529	10016	9991	9583	10123	10155	10004	9526	9791	10051	9476	9728	9723	10121	10110	10168	10150	9850	9985	9971	10447	10083	10185	10112
D	3	Sample X39	9773	10347	10026	9898	9865	10214	9809	10127	9569	10126	9783	9388	9810	9580	9500	9671	9848	9421	9845	10153	9825	10260	9949	9732	10137	9558	9428	9466	9941	9591	9752	9863	9794	9859	9701	9751	10432	9865	9574	9407	9499	9985	9624	10101	10055	10335
D	4	Sample X40	10264	10147	10280	10119	10066	10238	10311	10149	9840	10042	9823	9928	9957	9718	9829	9635	9746	9611	9805	9769	9602	10135	9993	9775	9936	9921	10011	9751	9685	9671	10190	10094	9776	9920	10093	10059	9793	9728	9921	10059	10101	10217	10153	10193	10616	10197
D	5	Sample X41	10504	9854	9445	9290	9953	9511	9510	9175	9453	9403	9405	9570	9239	9218	9337	9545	9002	9479	9332	9669	9057	9746	9685	9119	9146	9302	9442	9293	9562	9415	9285	9280	9226	9071	9489	9953	9309	9441	10315	9895	9073	9807	9119	10443	9108	9938
D	6	Sample X42	10115	9853	9827	10308	9825	10410	10129	9589	9767	9999	9818	9623	9315	9568	9904	9790	9943	10052	9747	9688	10035	10134	9678	9611	9766	9774	9592	9532	9849	9897	10163	10016	10329	9856	10123	9910	10038	9633	10245	9951	10079	10365	10035	10731	10224	10399
D	7	Sample X43	9460	9590	9052	9861	9222	9237	9617	9561	9435	9152	9659	9141	9444	8975	9586	9571	9379	9288	9199	9079	8854	9256	9415	9257	9475	9520	9452	10118	9445	9402	9488	9787	9665	10063	9858	9606	9445	9734	10088	10034	9821	9678	10303	10332	9984	10256
D	8	Sample X44	8709	8632	8828	8860	9116	9147	9137	9274	8777	9117	8955	8418	9106	9150	9182	8939	8531	8991	9062	8532	8902	8824	9373	9049	8885	9145	8616	8906	9126	9169	9004	8932	9154	9431	9123	9008	9262	9190	8902	9468	9322	9561	9473	9069	9060	9198
D	9	Sample X45	9073	8856	9234	9621	9560	8867	9561	9353	9442	9257	9612	9352	9305	9556	9047	9281	9486	9324	9142	8981	9140	9220	9186	9128	9286	9116	9466	9368	9518	9522	8973	9523	9818	9569	9835	9684	9635	10206	9606	10057	10052	10133	9855	10188	9819	9815
D	10	Sample X46	6094	6218	5830	5932	5697	5773	5880	5631	5829	5783	5675	5676	5487	5712	5703	5808	5703	5874	5745	5403	5737	5594	5886	5467	5601	5918	5540	5366	5811	5500	5813	5457	5785	5655	5516	5660	5561	5553	5620	5735	5765	5790	5612	5622	5495	5504
D	11	Sample X47	5795	5654	5482	5471	5491	5374	5744	5779	5419	5763	5770	5324	5570	5423	5444	5394	5293	5475	5526	5544	5460	5295	5596	5338	5368	5589	5682	5327	5320	5746	5346	5528	5397	5392	5538	5416	5319	5660	5394	5597	5450	5544	5411	5562	5558	5265
D	12	Sample X48	5823	5700	5894	5688	5640	5921	5704	5667	5401	5296	5371	5439	5482	5045	5518	5309	5534	5471	5440	5509	5234	5357	5606	5152	5281	5552	5295	5543	5680	5190	5517	5460	5350	5633	5286	5297	5383	5675	5113	5347	5456	5355	5768	5263	5546	5172
E	1	Sample X49	9742	9276	9857	9750	9614	9913	9812	10402	10425	10340	10273	11168	11603	13495	14100	15159	16019	15788	16195	15802	16065	15862	16008	16157	16984	16808	15790	15814	16921	16465	16313	16677	17292	16841	16596	17236	17413	17039	16944	16626	16717	17149	16866	17240	17377	17198
E	2	Sample X50	11815	15274	11520	12336	10235	10322	10523	10285	11286	10736	11255	12412	11977	12664	14119	15201	15664	16668	17486	17834	18097	17635	17459	17663	17557	18072	17096	17253	17181	18610	17944	19087	17990	18954	18426	18283	18838	18727	17966	18393	19104	18374	18550	18781	19138	17930
E	3	Sample X51	10182	9644	9797	9586	9827	10020	10329	9703	10712	10447	11223	11268	11413	12301	12821	14200	15098	15576	16115	16598	16554	16856	17251	16906	16640	16945	16735	16937	17123	16882	17327	16814	16987	17121	17797	17246	17527	17951	17197	17807	17274	18080	18101	17586	17774	17378
E	4	Sample X52	9960	10308	10267	10730	10095	10322	10176	10626	10915	10633	10673	11014	11421	11473	12451	12877	14006	15093	15899	16366	16778	17252	17122	17372	17488	17517	17456	17998	17801	17627	17129	17997	17547	17514	17230	17082	17866	17811	17832	18313	18123	17744	18274	18404	17812	18097
E	5	Sample X53	9676	9978	10055	10325	10225	10569	11236	10621	10796	10826	11227	10869	11724	11974	12269	13361	14318	15978	15882	16777	17759	17592	18362	18050	17940	17802	17944	18123	17918	18687	18960	18165	18175	18292	18188	17716	18726	18436	18144	18539	18316	18262	17973	18527	18027	18569
E	6	Sample X54	9619	9669	9982	9807	9771	9940	10147	10150	9899	10220	10610	10636	10920	11403	12000	12903	13599	14626	15229	16909	16975	17153	17326	17830	17461	17740	17552	16694	17276	17740	17801	17618	16868	17184	16989	17154	16642	17288	16989	16778	17209	16690	16833	16698	16941	17186
E	7	Sample X55	9652	9124	9726	9621	9726	9772	10149	10204	10113	10300	10379	10767	11099	11745	13171	14204	15845	15900	16437	16370	17026	17118	16770	16760	16656	17118	16906	16483	16163	16266	16023	15912	16899	16391	16137	16525	16610	15992	16298	16037	16296	16456	16435	16502	16509	17348
E	8	Sample X56	9545	9226	9448	9543	9806	9927	10033	10380	10143	10402	10581	11237	11638	12118	13620	14646	15509	16702	16761	17349	17006	17005	16912	17634	16722	17268	16735	17000	17565	16404	16940	17344	16964	17879	17476	17834	17049	17795	17427	16824	17465	17632	17108	17473	16840	17427
E	9	Sample X57	9442	9427	9970	9612	9701	10511	10307	10350	10752	10177	10756	10844	11621	12187	12921	14423	15397	16470	16863	16753	16512	17046	17503	17220	16743	17157	17631	17459	17514	17454	17589	17803	17786	17723	17997	18066	17808	17808	18029	17345	18202	17842	17720	17890	17716	18151
F	1	Sample X61	10294	9780	10176	10228	10540	10279	10486	11038	10463	11054	10943	11661	11312	12326	13093	13503	15274	16452	16590	17682	17706	17801	17974	18555	18271	18215	17935	18429	17891	18054	18431	18512	17773	17881	18616	17539	18321	18557	18490	18200	18733	18827	18637	18691	19065	19196
F	2	Sample X62	9384	9357	9492	9405	9709	9581	9793	9719	9918	10004	10164	10249	10610	10894	11432	12760	13219	13866	14820	15528	15535	16274	16224	16028	16310	16424	16568	16104	15800	16417	15596	16050	15829	16503	15624	15853	15982	15929	16133	16531	15708	16365	16405	16411	16792	16807
F	3	Sample X63	9571	10240	9880	9667	10232	10338	10576	10922	10464	10558	10363	10522	11383	10807	11333	12440	13133	14000	14276	15142	15877	17190	17297	17415	17799	17658	17870	17852	17582	17817	17618	17722	17918	17732	18020	17815	18310	17327	17896	18813	18038	18359	18022	18327	18245	18957
F	4	Sample X64	9809	10191	9639	10146	9893	10349	10646	10678	10235	10969	10714	10395	11291	10944	10854	11633	12238	12654	12716	13615	14134	15087	15937	15956	16971	16965	17492	17673	17721	17300	17456	17793	18224	17359	16935	18055	18092	17439	17880	17811	18499	18119	17946	17902	18484	17600
F	5	Sample X65	9144	9278	9586	8981	9598	9247	10029	10196	9738	10006	10168	10005	10459	10790	10555	11157	11025	11867	11794	12693	13563	13077	14247	15151	15555	15628	15876	16359	16520	16164	16311	16505	16709	16293	15706	16466	16334	16671	16898	16670	16414	16815	16537	16725	16941	16449
F	6	Sample X66	9858	10187	10634	9880	9897	10118	10441	10783	10987	10798	10655	11291	10698	11441	11782	12186	12219	12630	13112	14474	14566	15165	16135	16455	16853	17669	17590	17756	18240	18697	18099	17862	18252	18694	18524	18927	18518	17914	18876	18505	18085	18515	18398	18328	18106	18593
F	7	Sample X67	9704	10257	9638	10141	9950	10337	10431	10601	10199	10189	10378	10705	11137	11772	12037	12913	13505	14509	15025	15215	16509	16402	16770	16972	16918	16955	16917	17192	17052	16990	16910	16486	17438	16879	16778	17376	17593	16723	16952	16846	17426	17331	17476	16851	16867	17376
F	8	Sample X68	9334	10953	9562	9856	9914	10798	12209	10822	10666	11977	10956	10697	11338	13718	13729	13357	15162	15624	15717	17349	17716	17963	19670	18094	17707	18232	17999	17900	17542	17447	17799	18215	19356	17989	18875	17916	19820	17942	17954	19518	17385	17920	19122	19005	18276	17722
F	9	Sample X69	9416	9717	9696	10015	10181	10176	10523	10413	10392	10319	10641	11161	11634	11356	12313	13403	13840	14624	15585	16039	16499	16624	17275	17157	17198	17152	16608	17346	16918	17203	17199	18032	17721	17511	17684	17843	17890	17345	17961	17698	17565	18186	18353	18048	18258	17978
G	1	Sample X73	9604	10037	10183	9642	10173	10023	9975	9938	9822	10512	10833	10757	11130	11006	11324	11334	12154	12696	12577	13331	13549	14678	15279	16037	16487	16126	16596	17124	16982	16889	16707	17164	17003	16955	16993	16875	17507	17982	17155	16888	16967	17429	17308	17097	17457	17375
G	2	Sample X74	9299	9523	9474	9483	9757	9409	9765	9680	9751	10025	9768	10193	10282	10403	10504	11286	11160	11265	11965	12433	12940	13356	13739	14553	15202	15369	15462	16156	16800	16123	16698	16626	16495	16561	16853	16611	16586	16611	17417	16891	17157	17285	17231	16785	17303	17473
G	3	Sample X75	10065	9084	10139	9643	10047	10082	10690	10408	10552	10562	10229	10413	10834	10936	11665	11777	11318	11730	12658	12646	12651	13555	13768	14154	14635	15109	16205	16273	16933	16289	17174	17421	17769	17798	16921	17985	18289	18318	18698	18104	17920	18159	18557	18293	18354	18488
G	4	Sample X76	9996	9782	10115	9969	10272	10702	10482	10987	10821	10924	11509	11415	11550	11367	11240	11590	11214	12156	11955	12067	12360	13016	12456	13187	13567	14325	14713	15546	15496	15658	17014	16406	17254	17546	17162	17958	17539	17610	18098	18604	17553	18657	18348	18220	17957	18739
G	5	Sample X77	8957	9575	9577	9268	9929	9757	10086	10183	10300	10308	10292	10487	10719	10741	11074	10708	11089	11065	11161	11274	11403	11691	11908	12243	12893	13368	13717	13550	14196	14182	14804	14905	14965	15229	15939	15988	16639	16060	16632	16512	16982	17400	17504	17464	17078	16860
G	6	Sample X78	10047	10360	10717	10754	10812	11230	11409	11990	10997	11202	11094	11757	11325	11516	11824	12042	11690	12065	11550	12353	12551	12792	12935	13297	13646	14312	14424	14729	15172	15261	15944	15762	16450	16677	17229	17746	17891	17523	18515	17540	18578	18666	18184	18407	19745	18216
G	7	Sample X79	10226	9894	10143	10217	10828	11052	11012	11685	11796	11810	11505	11190	11926	11342	12156	12043	12138	13110	12400	13671	14646	14870	14840	16459	16488	17048	17168	17443	17358	17779	18347	17881	18641	18099	18771	17334	18162	17767	17992	18214	17902	18091	17913	18715	18611	18294
G	8	Sample X80	9723	9433	9213	10003	10178	10399	10162	10721	10472	10959	10651	10987	11038	10711	10734	11332	11889	12094	12266	13222	13546	13746	14430	15701	15506	15688	16531	17075	16566	16592	17226	16745	16829	18031	16685	17327	16828	16953	17277	17470	16731	17922	17706	17919	17255	17489
G	9	Sample X81	9736	9484	9938	9905	10579	10378	10623	10576	10844	10964	11350	11095	11060	11551	11182	11476	11793	12303	12711	12761	13110	13584	14638	15149	15520	15526	15962	16494	16912	16553	17202	17095	17412	17335	17743	16769	16814	17553	17315	17180	17616	18089	17742	16995	17478	17241
H	1	Sample X85	9889	9434	9278	9263	9556	9910	10311	9836	10419	10438	10235	10772	10357	10979	10888	11330	11463	11752	11230	11762	12215	12238	12854	13382	13211	13304	14055	14228	14486	14845	14535	15267	15797	15892	16338	15650	17272	16372	17046	16982	16703	17723	16972	16943	17545	17011
H	2	Sample X86	9487	9291	8991	10230	9686	10172	10141	10230	10066	10555	10636	10822	10544	11126	11431	10514	11118	11112	11390	11397	11851	11749	12259	12537	12616	12649	13542	13104	15289	13836	14404	14348	15046	15120	15507	15027	15757	16506	16520	16772	18728	16190	16780	15950	16707	17254
H	3	Sample X87	9758	9870	10067	10182	9965	10163	10010	9866	9948	10309	10276	11342	10157	10693	11400	11136	11122	11128	11324	11371	11472	12125	12395	12253	12295	12417	12416	13328	13271	13752	13472	13769	14671	14872	15258	15027	15823	15876	15815	16596	16714	16487	16763	16113	16920	17122
H	4	Sample X88	9702	9745	9836	10457	9951	10016	10296	10593	10683	10541	10787	10892	10910	10938	10707	11013	11396	11579	10975	11245	11334	11706	11581	12030	11909	11927	12009	12265	12814	12705	13279	13363	13161	13242	14075	13478	14257	14321	14801	14869	15273	15312	15778	15383	16143	16413
H	5	Sample X89	9408	9051	8844	9039	9669	9384	9531	9750	9908	9578	9925	9998	9893	10469	10914	10642	10268	10748	10853	10956	10619	10631	10850	10826	11113	11438	10964	11584	11502	11592	11864	11988	11675	12099	12489	12312	12599	12839	12869	13305	13392	13731	13850	13950	13677	14295
H	6	Sample X90	10058	9864	9970	10677	10251	10636	10212	11045	10817	11240	11204	11325	11529	11660	11687	11575	11436	11653	11767	11381	11422	11977	11480	11768	12407	11838	11593	12063	12031	12466	12877	12753	12856	13039	12985	12885	13325	13321	13396	13632	13808	13958	14205	13946	14410	14519
H	7	Sample X91	10028	9270	10050	9808	9887	10287	10878	11153	11223	11065	11202	12078	11426	11405	11418	11276	11482	11743	11508	11710	11827	12562	12250	12310	12714	12902	13215	13512	14043	14141	14552	14648	14852	14991	15593	15474	15733	15820	16794	16384	16979	16578	17189	17677	16972	17201
H	8	Sample X92	9410	9059	9660	10177	10062	10066	10227	10658	10453	10781	10781	11023	11410	10389	10979	11196	11064	11290	11432	11219	11598	11936	11610	12299	12474	12762	12558	12656	13846	13948	14141	14354	14908	14881	14981	15640	15761	15701	16385	16067	16883	16579	16292	16502	17395	17354
H	9	Sample X93	9125	9501	8936	9347	9907	10123	10262	9975	10301	10999	10826	10864	10719	11201	10824	10747	11050	11209	11323	11517	10962	11482	11849	11756	11832	11722	12101	12514	13026	13228	13216	13350	13855	13677	14049	14278	14607	15378	14574	15721	15247	15905	15421	15745	16178	15559
User: USER
Path: C:\Program Files (x86)\BMG\CLARIOstar\User\Data\
Test ID: 51
Test Name: 90m_ANTS_DPX_LUV
Date: 5/5/2018
Time: 3:03:57 PM
ID1: Plate_14_05032018_Y89A,Y89G&F93A
Fluorescence (FI)
Grey fields contain deactivated wells: / Disabled by user: H01
Well Row	Well Col	Content	Raw Data (360-15/530-15)	Raw Data (360-15/530-15)	Raw Data (360-15/530-15)	Raw Data (360-15/530-15)	Raw Data (360-15/530-15)	Raw Data (360-15/530-15)	Raw Data (360-15/530-15)	Raw Data (360-15/530-15)	Raw Data (360-15/530-15)	Raw Data (360-15/530-15)	Raw Data (360-15/530-15)	Raw Data (360-15/530-15)	Raw Data (360-15/530-15)	Raw Data (360-15/530-15)	Raw Data (360-15/530-15)	Raw Data (360-15/530-15)	Raw Data (360-15/530-15)	Raw Data (360-15/530-15)	Raw Data (360-15/530-15)	Raw Data (360-15/530-15)	Raw Data (360-15/530-15)	Raw Data (360-15/530-15)	Raw Data (360-15/530-15)	Raw Data (360-15/530-15)	Raw Data (360-15/530-15)	Raw Data (360-15/530-15)	Raw Data (360-15/530-15)	Raw Data (360-15/530-15)	Raw Data (360-15/530-15)	Raw Data (360-15/530-15)	Raw Data (360-15/530-15)	Raw Data (360-15/530-15)	Raw Data (360-15/530-15)	Raw Data (360-15/530-15)	Raw Data (360-15/530-15)	Raw Data (360-15/530-15)	Raw Data (360-15/530-15)	Raw Data (360-15/530-15)	Raw Data (360-15/530-15)	Raw Data (360-15/530-15)	Raw Data (360-15/530-15)	Raw Data (360-15/530-15)	Raw Data (360-15/530-15)	Raw Data (360-15/530-15)	Raw Data (360-15/530-15)	Raw Data (360-15/530-15)
		Time	0 min	2 min	4 min	6 min	8 min	10 min	12 min	14 min	16 min	18 min	20 min	22 min	24 min	26 min	28 min	30 min	32 min	34 min	36 min	38 min	40 min	42 min	44 min	46 min	48 min	50 min	52 min	54 min	56 min	58 min	60 min	62 min	64 min	66 min	68 min	70 min	72 min	74 min	76 min	78 min	80 min	82 min	84 min	86 min	88 min	90 min
A	1	Sample X1	9248	8764	9896	9057	8847	9285	8866	9167	8920	9223	9583	9456	9276	9873	9756	9426	9479	9791	9800	10159	10406	11007	10571	10846	11179	11705	12213	12321	13192	12698	13843	14201	14611	14550	14735	14628	14688	14902	14943	14879	14868	16134	14385	15086	14647	15346
A	2	Sample X2	9344	9258	9641	9541	9787	9720	9545	9549	9382	9410	9549	9566	9557	9876	9696	9733	9486	9612	9991	10145	10263	10529	10519	10781	11337	11580	11685	11670	12755	13064	13453	14049	13709	14100	15382	14824	15437	15419	15291	15235	15824	16049	14924	15688	15779	15625
A	3	Sample X3	9486	9262	9574	9616	9433	9651	9886	9505	9371	9809	9983	9733	9952	9993	9768	9720	9892	10181	10291	10079	10163	10318	10947	10640	10999	11442	11939	12186	12373	12934	13601	13351	13726	14254	14796	14788	15501	15224	15396	15213	15739	15710	15906	16056	15690	15526
A	4	Sample X4	9963	10007	9362	10378	9875	10092	9664	10040	10099	9993	9620	9189	10272	10353	10363	10102	10209	10266	10306	10911	11007	10785	10984	11460	11736	12247	11900	12621	11980	12826	13589	13858	13440	14525	14294	14354	14618	15114	15250	15443	15202	15860	14648	15914	16055	16436
A	5	Sample X5	9343	9702	10226	9136	9853	9929	9987	9819	9498	9740	9793	9926	9870	10212	10149	9950	10795	10378	10046	10642	10886	10935	10861	11320	11679	11865	11978	12055	12556	12446	13061	13076	13643	13822	14214	14625	14738	14720	14676	14970	14900	15659	15488	15351	15699	15654
A	6	Sample X6	8765	8913	9350	9598	9114	9122	9167	9166	9458	9031	9419	9701	9238	9121	9416	9459	9538	9747	9910	10179	10655	10170	10299	10461	10823	10576	11603	10877	11542	11598	12136	12555	12452	12536	13034	13539	13772	13261	13743	14304	14685	13798	14452	14576	14902	14653
A	7	Sample X7	9568	9533	9870	9833	9881	9234	9478	9622	9597	9353	9321	9538	9676	9740	10502	10078	10360	10601	10588	10964	11045	11639	13018	12342	12948	13566	13860	13722	14197	14807	15477	14893	15261	15432	15156	15653	15242	15589	16338	15970	15985	15266	15843	15040	15491	16049
A	8	Sample X8	9320	9176	9504	9500	9453	10015	9511	9065	9218	9318	9015	9292	9375	9557	9942	10131	10400	10159	10350	10392	10961	11702	12258	12447	12592	13377	12909	13315	13940	13901	14482	14081	14432	14727	15009	14811	15279	15307	14613	14849	15077	15056	14984	14487	14860	14528
A	9	Sample X9	9800	9641	9770	9566	9078	9591	9416	9230	9830	9458	9836	9944	9590	9361	9774	10318	10274	10497	10723	11090	11681	11723	12746	13023	13446	13127	13874	14542	14522	15059	14853	15249	14768	15275	15381	15402	15474	15504	15591	15313	15415	16191	15502	15413	15449	15255
A	10	Sample X10	34268	33116	31378	30737	30370	30061	29997	30207	29853	29180	30110	29652	28543	28172	28871	28884	29018	28217	28983	29312	28231	30125	28747	29048	29133	28487	29013	29724	28873	28580	28764	29250	28733	29916	28539	29363	28994	29268	28286	29246	28345	28557	28020	28275	28672	29221
A	11	Sample X11	33339	32445	30981	31494	28813	30199	28828	29004	28391	28788	28450	28470	28163	28439	27911	27978	27838	27949	28365	28228	28056	28308	28848	27895	27876	27895	27860	28433	27968	28137	27698	27798	27531	27101	28022	27443	28010	27989	27946	27712	27140	27015	28401	27259	27220	27114
A	12	Sample X12	33017	30843	30761	30107	28953	28585	28111	28281	27864	28604	27523	28019	28247	28112	27894	27988	27099	27431	27116	27701	27094	27844	27654	27442	26388	26973	27835	27880	27189	26633	27410	27448	27227	26438	27575	27255	27145	27001	26384	27465	26884	27240	27634	27238	27134	27065
B	1	Sample X13	9757	9462	9373	9192	9605	9016	9345	9091	9294	9149	9600	9583	9534	9340	8925	9710	9208	9415	8995	9467	9718	9983	9666	9938	9889	9948	10311	10321	10683	10994	11225	11146	11391	11761	11535	11954	12193	12331	12447	13299	12991	13895	13031	14027	14068	14381
B	2	Sample X14	8778	9031	9282	9347	8834	9149	9059	8733	9172	8780	9081	9270	9259	9115	9099	9457	9702	9490	9510	9513	9245	9435	9392	9786	9897	9504	9883	9690	10326	10037	10534	10440	10609	11244	10789	11215	11379	11757	11828	12298	12357	12883	12469	13028	13210	13445
B	3	Sample X15	9023	9329	9121	8906	8783	8969	9151	8912	9239	9257	9171	8899	8816	8883	9276	9082	9368	8823	9094	9445	9381	9397	9102	9544	9681	9425	9773	9387	9868	10572	10368	10907	10897	11570	11363	11353	11839	11760	11934	12134	12457	13056	13015	13062	13841	13358
B	4	Sample X16	9828	10139	10456	9870	10369	9983	9927	10198	10155	10245	9795	10229	10137	10173	10215	10066	10346	10491	10784	10561	10535	10862	10683	10669	10978	11183	11217	10956	11298	11530	11510	11828	12028	12434	12881	12729	12824	13612	13401	14032	13987	14137	14636	14318	14396	14688
B	5	Sample X17	9317	9839	9784	10151	10024	9697	9661	9334	9796	9630	9946	9684	9833	9448	9583	9975	9812	9747	9853	9698	9871	9590	10274	10192	10309	10714	10704	11030	11479	10720	11280	11304	11850	11889	12229	12213	12655	12097	12620	13022	13031	13299	13892	13466	13717	13711
B	6	Sample X18	9516	9394	9495	9549	9346	9767	9309	9241	9331	9139	9294	9264	9605	9384	9184	9661	9662	9643	10239	9482	9737	9844	9407	9797	9701	10392	10112	10250	10356	10742	11075	11103	10782	10976	11309	11574	11312	11516	11953	12374	12289	12927	13006	13587	13161	13191
B	7	Sample X19	9709	10094	10101	10589	10131	10496	10235	9787	9354	9884	10195	10699	9775	10052	9948	10470	10249	10342	10789	10685	10832	10718	10957	10929	11574	11658	11840	11975	12700	13455	13356	13724	13992	14059	14443	14593	15336	15192	15108	15378	15304	15783	16411	16202	16258	16663
B	8	Sample X20	8992	9034	9136	9462	8910	8874	9304	9058	9067	9317	9282	9183	8770	9159	8997	8994	9405	9272	9370	9882	9566	10016	10199	10490	10336	10872	10872	11405	11602	11601	11963	12587	12947	12888	13218	13679	13226	13715	13770	13990	13861	14057	14789	14304	14639	14561
B	9	Sample X21	10397	10110	9879	10404	10292	9955	10653	10720	10186	9646	10198	9772	10344	10326	10660	10749	10612	11071	10637	10811	11036	10944	11682	12102	12213	11736	12544	13045	13270	13858	14259	14430	14660	15608	15012	15694	15917	16044	15700	15656	15573	15876	16516	16714	16755	16573
B	10	Sample X22	10549	10523	10561	10413	10066	9757	10011	9972	10199	10159	10346	10184	9592	10008	10281	9720	9875	9848	10118	9455	9846	9826	9625	9775	10186	10044	9723	9730	9668	9503	9639	9684	9444	9467	9975	10127	9773	9606	9323	10085	9616	10103	9989	9877	9937	9495
B	11	Sample X23	10619	10375	10880	10573	10237	10034	9791	9327	9881	9853	9509	8902	9821	9689	9464	9886	9163	9453	9260	9559	9162	9308	9522	9892	9123	9625	9574	9473	9680	9252	9523	9275	9471	9022	9122	9473	9521	9334	9249	9134	9132	9378	9012	9194	9288	9387
B	12	Sample X24	10835	10949	10232	10568	10054	10014	10036	9998	9960	9775	9550	9665	9249	9928	9760	9787	9759	10164	9784	9646	9972	9807	9463	9465	9638	9312	9956	9585	9637	9767	9416	9837	9553	9658	9601	9802	9755	9611	9761	9628	9794	9710	9421	9787	9237	9303
C	1	Sample X25	9807	9470	12223	9364	9973	8988	9340	10466	8610	9378	9581	9274	10110	10294	9307	9012	8896	9340	9343	9957	9465	10512	9337	9595	10622	9854	9374	9823	10335	9478	9618	10805	10522	9711	10187	10078	10465	10482	9992	10525	10783	10548	11778	15868	10689	11109
C	2	Sample X26	9644	9130	8866	9192	9708	9474	8915	9466	8956	9232	8803	9081	9168	9003	9400	9337	8813	9124	9288	9332	9126	8949	9379	9543	9100	9335	9788	9036	9509	9676	9317	9833	9361	9862	9856	9711	9918	9939	9532	10278	10182	10203	9798	10601	10458	10500
C	3	Sample X27	9582	9291	9572	9195	9978	9786	9882	9345	9632	9709	9538	9842	9778	9546	9742	9743	9283	9516	9977	9637	9819	9691	10178	9620	9839	9874	10190	9664	9989	9935	9978	10191	10180	10245	10481	10436	10867	10785	10597	10455	10778	10983	11210	11154	10966	11038
C	4	Sample X28	9578	9442	9465	9487	9704	9740	9594	9365	9629	9764	9497	8988	9472	9330	9570	9523	9755	9591	9412	9925	9974	9351	9807	9488	10281	9565	9654	10124	9913	9782	9871	9903	9586	10328	9861	10224	10657	10067	10483	10235	10852	10546	10656	10800	11111	10689
C	5	Sample X29	9085	9573	9597	9645	9694	9715	9718	9449	9760	9542	9278	9109	9430	9269	9882	9282	9332	9901	9459	9592	10010	9893	9888	9742	10000	9647	10159	9581	9753	9992	10192	10187	9728	10524	10611	10172	9749	10346	10847	10868	10726	10935	11187	11292	11490	11171
C	6	Sample X30	9863	9780	9735	11113	10817	9971	10298	9754	9449	12532	10091	9845	10218	10077	10127	9454	9413	9721	10200	9990	10083	10872	10318	10094	14471	10344	9847	10061	10169	10207	10137	9905	16056	10182	10376	10836	10668	10702	11139	10724	12453	10688	11283	10945	11687	11532
C	7	Sample X31	9276	9081	8677	8906	9529	8490	9007	9344	8996	8556	9309	9232	9202	9054	9163	9150	9040	9139	9156	9897	9217	9452	8998	9224	9788	9818	9737	9738	9807	9824	10034	10277	10392	10492	10610	10889	10665	11135	10914	10909	11344	11225	11194	11656	12183	11997
C	8	Sample X32	9937	10579	10139	10338	10349	10208	10677	11282	11085	10954	11046	10805	10730	10675	10364	10914	10391	10096	10365	10417	10488	10241	10256	10871	10229	11242	11278	10756	11121	11238	11501	11432	11682	11917	12239	11521	12019	12639	12769	12833	12791	13062	13517	13440	13380	14374
C	9	Sample X33	9054	9172	9580	9709	9412	9379	9358	9055	9629	8988	9379	9155	9296	9406	9080	9401	9355	9254	9493	9227	9106	9281	9907	9464	9755	9718	9695	10074	10010	10227	10001	10079	10314	10647	10543	10922	11374	11116	11316	11680	11548	12069	12446	11724	11955	12630
C	10	Sample X34	10505	10144	10453	10908	10624	10387	10509	10817	10585	10453	10618	10764	10642	10334	10609	10524	10175	10560	10808	10791	10969	10518	10664	10509	10237	10776	10794	10483	10868	10658	10304	10589	10636	10991	10572	10281	10644	11015	10289	10455	10655	10602	10259	10438	10354	10486
C	11	Sample X35	11615	10133	10273	10875	10516	10210	10615	10676	10058	10475	10873	10479	10519	10351	10273	10438	10494	10674	10274	10552	10245	10565	10087	10672	10854	10494	10623	10456	10562	10688	10493	10338	10312	10265	10330	10585	10201	10117	10465	10663	9848	10368	10641	10117	10495	10261
C	12	Sample X36	10891	10887	10128	10236	10782	10582	10106	10446	10528	10498	11710	11324	10392	11253	10594	10492	10338	10662	10124	10107	10191	10378	10386	10482	10319	9866	10369	10269	11046	10678	10379	10478	10704	10139	10009	10416	10459	11374	10332	10057	10028	10779	10230	9867	10524	10286
D	1	Sample X37	9303	9037	9074	9171	9358	9268	9429	9561	9486	9175	9259	9364	9384	8920	9058	8828	9093	9028	8956	9143	9081	9184	9119	9332	9131	9168	9032	8957	8861	8984	9092	9220	9181	9300	8865	8854	9310	9125	9220	9245	9142	9360	9161	9556	9423	9482
D	2	Sample X38	9717	9966	9927	9625	9831	10566	9947	10132	9543	9685	9454	9310	9260	9553	9781	9358	9937	10016	9430	10093	9428	9536	9904	9861	9639	9727	9500	9526	9689	9567	9483	9791	9778	9337	9859	10038	9568	9496	9933	9578	9745	9466	10054	9778	10049	9728
D	3	Sample X39	9792	9469	9269	9673	10006	9786	9421	10048	9257	9215	9386	9524	9274	9242	9827	9398	9180	9954	9520	9478	9764	9596	9318	9868	9589	9632	9890	9884	9399	9775	9447	9568	9911	9494	9568	9662	9582	9708	9536	9531	10027	9638	9560	9538	9620	9765
D	4	Sample X40	9876	9963	9966	9512	10172	10030	10092	9561	9581	9786	9611	9181	9310	9549	9431	9933	9824	9574	9253	9578	9678	9422	9797	9806	9505	9423	9595	9532	10100	9577	10457	9891	10032	9859	9519	9800	9361	9653	10202	9818	9649	9767	9718	9965	9632	9796
D	5	Sample X41	9546	9675	9940	10148	9837	10266	10098	10107	9488	10230	9706	9608	10094	9595	9645	9800	9470	9925	10222	9999	9948	9776	10025	9870	9582	9825	9711	9809	9963	9699	9901	9491	9482	9653	9876	9719	9616	9723	9702	9795	10252	10102	9571	10275	10122	9983
D	6	Sample X42	10176	9723	9940	9730	9931	9543	9754	9618	9682	9177	9587	9611	9816	9694	9631	9661	9771	9558	9605	9670	9575	9795	9611	9808	9320	9679	9466	9340	9583	9197	9375	9505	9182	10085	9467	9822	9975	9871	9532	9801	9777	9733	10160	9933	9721	9900
D	7	Sample X43	9561	9137	9373	9681	9541	9738	10033	9609	9240	9670	9756	9492	9351	9494	9822	9030	9101	9285	9189	9220	9059	9413	9501	9329	9291	9656	9551	9470	9536	9603	10121	9345	9692	9615	9610	9718	9898	9768	9669	9556	10016	10303	9943	10168	10014	9841
D	8	Sample X44	10284	10655	10254	10231	10586	10080	10468	9789	9930	10455	10261	9772	9676	9934	9874	9518	9420	10379	10274	10131	10478	10290	10095	9696	9696	10245	9874	9558	10087	9475	10471	9970	10049	10113	10299	10196	10364	10114	10407	10675	10679	10621	10959	10670	10512	10593
D	9	Sample X45	9491	9352	9589	10153	9540	9085	9461	9607	9696	9425	9555	9542	9621	9523	9588	9312	9838	9656	9924	9560	9654	9685	9675	9819	9511	10161	9761	9572	9965	10081	9402	9795	9562	9883	9869	9711	9956	9727	9854	9856	10259	10602	10118	10047	10183	10805
D	10	Sample X46	6615	6741	6997	6751	6582	6509	6475	6508	6688	6475	6529	6218	6532	6389	6552	6123	5954	6436	6176	6655	6016	6281	6105	6553	6153	6481	6616	6166	6376	6581	6349	6518	6410	6534	6383	6476	6760	6066	5760	6458	6274	6318	6584	6513	6463	6551
D	11	Sample X47	6938	7254	6652	6855	6924	6767	6772	6546	7056	6720	6454	6562	6610	6518	6444	6692	6334	6389	6317	6327	6305	6743	6460	6383	6502	6219	6199	6752	6494	6535	6490	6763	6259	6522	6474	6570	6384	6528	6170	6601	6405	6519	6431	6452	6152	6607
D	12	Sample X48	7314	7202	6978	7191	6918	6840	6714	6702	6645	6765	7066	6797	6576	6731	6905	6736	6647	7150	6655	6519	6629	6597	6292	6842	6801	7045	6828	6658	6421	6782	6696	6776	6711	6600	6755	6619	6640	6610	6577	6674	6741	6748	6813	6606	6831	6720
E	1	Sample X49	9822	9912	9525	9721	10054	9597	9611	10207	10445	10369	11473	12420	13356	14858	16090	16243	16417	16819	16267	17084	16855	16823	16540	16415	16938	17156	17679	17217	17706	17615	17966	17404	17016	17923	16858	18169	17825	17702	18204	17416	17826	17397	17525	17246	17018	17408
E	2	Sample X50	9846	10000	10117	9706	9838	10124	10148	10474	10176	10849	11257	11562	12218	13697	14827	15706	16857	16880	16726	17630	17112	17055	16974	16949	17430	16751	17664	17387	16990	17914	17610	17543	17995	17858	18211	17889	18259	18146	17797	17912	18161	18638	18502	17944	18471	18215
E	3	Sample X51	10106	9811	9850	9778	9709	10165	9980	9669	10213	10540	10773	10935	11700	12082	13298	13989	15213	15735	16526	17084	17135	16532	17158	17040	17338	17933	17272	16963	16840	17552	17302	17400	17408	18021	18372	17849	18876	18263	17845	18018	18215	18466	18443	18309	18145	18153
E	4	Sample X52	10019	10168	10144	10537	10659	11009	10996	10141	10367	10857	10941	11173	11403	11763	12508	13436	14573	15771	16055	16920	16889	17575	16732	18046	17506	17624	17593	17325	17894	17569	17723	17605	18286	17229	17668	17999	17678	18508	18070	18097	17817	18172	18007	18207	17513	17839
E	5	Sample X53	10383	10567	9907	10258	10523	10144	10338	10520	10369	10866	10514	10857	11220	11672	12642	13054	14317	15159	16247	16484	16982	17660	18104	17410	17661	17761	17644	17843	18268	17772	18023	17712	18104	18141	17634	17748	17919	17826	18315	18287	17686	17980	17687	17872	17974	17995
E	6	Sample X54	10009	10226	9700	9918	10141	10386	10080	10348	10619	10877	10482	10698	10553	11543	11894	12915	13820	14883	15082	16850	17078	16849	18099	17887	17819	17984	17780	18462	17570	17441	17772	18578	18408	17649	17531	17773	17992	17316	17968	17242	17715	17815	17948	17971	18273	17233
E	7	Sample X55	9820	9736	9894	9936	10304	10448	10379	10144	10309	10702	10667	10650	11490	12685	13298	14516	16122	16249	16149	16939	16699	17956	17803	16939	16375	17395	16515	16918	17282	16977	17104	16528	16935	16804	16510	15948	16775	16158	16136	16936	16461	16128	16503	16237	17168	16900
E	8	Sample X56	10047	10047	10513	10609	10306	10820	10993	10796	10627	10383	11486	11568	12246	13102	14183	15726	16170	17385	17441	17483	17861	16908	17980	18194	17169	18202	17651	17483	17520	18098	17643	18253	18065	17829	17708	17749	17894	17928	17894	17864	18244	17963	18441	18222	18248	18283
E	9	Sample X57	10904	10290	10610	10910	10939	11228	10604	10950	11182	11313	11222	11325	12339	12504	13907	14945	16149	17559	17798	17754	17885	18734	18488	18271	17885	18031	18366	18469	18648	18581	18295	18132	18526	18853	18380	19031	19225	18741	18560	18796	18600	18525	18476	18657	19327	17953
F	1	Sample X61	9758	10389	10194	10350	10640	10194	11035	10438	11341	11276	11216	11633	12354	12965	14111	15180	15400	16023	17648	17888	18279	17923	17775	17723	18216	17956	18460	18193	18415	18441	18464	18673	18466	18093	18871	18585	18863	19077	18353	18810	18878	19334	19013	18741	19501	19305
F	2	Sample X62	10239	9884	9840	10253	10498	10219	10690	10381	10496	10541	11121	11210	11483	11619	13159	13778	14242	15356	16398	16696	17269	17786	17341	18515	18140	18268	18417	18248	18426	17996	18208	18325	18144	18185	17894	18951	18049	18634	18824	18554	18496	18128	18802	19262	19189	18727
F	3	Sample X63	25203	18988	10270	19094	14329	18137	10893	11185	12183	17169	13248	13618	25787	13635	20806	20141	16809	17352	20061	17415	17807	18462	18777	18486	22821	23343	18975	18240	19325	29069	18874	19109	35052	31236	30318	23766	27199	21363	24938	22516	25525	26271	30653	19876	20182	20198
F	4	Sample X64	10205	10628	10583	10757	10508	10973	10838	11733	11580	11316	11575	11423	12203	12146	12409	12722	13012	13585	14167	14963	15785	15784	16900	16971	17803	18186	18081	17889	17798	18247	17728	18431	18763	18004	17941	17900	18040	18670	18433	18320	17941	18125	17641	17919	18277	17789
F	5	Sample X65	10588	10070	10289	10548	10678	11263	11013	10843	11157	11240	11139	11999	11955	12000	12071	12145	12633	13854	14172	14643	15228	16371	16874	17090	17498	17702	17814	18368	17910	17971	18107	18866	18388	18420	18551	17723	18303	18459	18198	18022	18341	18225	17708	18162	18408	18693
F	6	Sample X66	10172	10194	10327	10336	12240	10574	11113	11410	10787	10947	10810	10909	12207	11291	11610	12121	14653	14659	13891	15047	15763	16187	16280	16438	16861	17533	17710	17641	17597	17729	17899	18424	17849	18023	18225	18049	18280	18052	18441	18102	18648	18087	18937	19494	19779	18449
F	7	Sample X67	9650	10023	9930	9870	10171	10658	10199	10359	10474	10316	10894	10903	10842	11624	12640	12827	13835	14925	15495	15675	16615	17001	16810	16991	16589	17057	17321	17150	17020	17376	17291	16806	17776	17156	16868	16852	17327	17660	16707	17204	17657	16958	16840	17159	17508	17327
F	8	Sample X68	9925	10508	10617	10195	10274	10527	10499	10937	10819	11200	11540	11439	11727	12352	12968	13425	14554	15537	15965	17225	17377	17920	17261	18088	18466	17811	18108	17953	18119	18699	17998	18364	18236	18149	18432	18241	18313	17968	18208	18280	17757	17831	17825	18042	18191	18077
F	9	Sample X69	10562	10801	10922	10846	10955	10811	11214	11009	11721	11664	11584	12253	12720	13034	13742	14813	15578	16491	17514	17308	17816	17947	18359	18345	18433	18393	17968	18453	18884	18544	17846	18538	18483	18523	18877	18456	18250	18542	18451	18946	19368	18633	18879	19639	18707	17850
G	1	Sample X73	9496	9877	10197	9965	9717	9634	10108	10088	10255	10095	11103	10829	10741	10783	11417	11836	12816	12430	13415	13605	14204	14547	15292	15392	15446	16164	16028	15902	16322	16482	16807	16140	16721	16655	16304	16941	16365	16080	16411	16682	16365	16862	16399	16555	16985	17125
G	2	Sample X74	10528	11386	10610	10508	11001	11520	11309	11388	11188	11527	11747	11974	12657	12948	12986	13404	13992	14165	14357	15389	15953	16689	16803	17333	18367	18022	18700	19382	19334	19009	19296	19458	19788	19490	19494	19408	19421	19209	18683	20032	19609	19836	19323	19371	19388	19499
G	3	Sample X75	10168	10041	10133	10113	10138	10694	10007	10523	10498	11101	11552	11301	11791	12036	12056	12500	12784	13025	13588	14208	14571	15515	15388	16099	15978	16871	17232	17841	17884	18388	17952	18834	18433	18676	18332	18328	18537	18319	18493	18587	18880	19043	18729	18240	18035	18626
G	4	Sample X76	18589	10266	16270	9873	10956	12094	15296	15315	15907	13826	16769	11746	15000	24375	15118	11800	17906	16206	12840	12983	13374	20433	16200	17506	17370	17377	18537	15963	19546	16488	16885	22494	17384	17588	23373	19787	20999	24346	23067	25320	22135	19142	22417	18884	21221	20852
G	5	Sample X77	10308	10620	10569	10643	10611	11269	11102	10591	11614	11192	11656	12007	12002	11730	12639	12474	12721	12803	12927	13204	14098	14012	14076	14460	15519	15487	16335	16676	16747	17552	17552	17727	17865	17767	18600	17914	18782	18392	18555	18754	18715	18426	18355	17627	18642	18602
G	6	Sample X78	10127	10588	10605	10743	10326	11183	11608	11784	11885	12070	11935	11299	11788	11937	12129	12416	11973	12498	12976	12936	12864	13240	14230	13964	14090	14033	14851	15581	15656	15656	16572	16463	17054	17070	17766	17726	17798	18078	18174	17896	18462	17445	18430	18179	18111	18233
G	7	Sample X79	9730	10489	10344	10976	11002	11340	11414	11581	11538	11539	11481	11246	12091	11265	11780	12137	11879	13130	12753	13039	13815	14073	14771	14894	15610	15555	16175	16655	16575	16579	16553	16504	17293	16876	17082	17245	17338	17199	17106	16975	16969	17112	17198	17364	17021	17432
G	8	Sample X80	10273	10195	10303	10528	11583	11143	11316	11487	11664	11938	12125	11982	11691	12047	12431	12701	12888	12769	13833	13867	13897	15335	15731	16046	16190	16979	17371	17853	18228	17691	17341	18181	18055	18087	18548	18291	17689	17647	18135	18617	18189	18655	18418	18318	18569	18547
G	9	Sample X81	10597	11055	10875	11370	11370	12068	11864	11737	11857	12033	11350	12185	12442	12253	12890	12852	13261	13841	13609	14429	15776	15602	16504	17171	17850	17965	17733	17767	18515	19034	18254	18856	19278	18796	18373	19106	18331	18287	18843	19579	18501	18513	18546	18990	19020	18492
H	1	Sample X85	35522	9713	12362	260000	260000	26358	25083	25575	22143	23767	26704	19257	20955	22724	22398	22414	28683	28831	33909	46306	36231	35220	29145	33265	33669	32703	31223	28661	260000	260000	27995	15196	23041	260000	260000	28231	30195	16916	260000	260000	260000	33257	260000	260000	30802	17506
H	2	Sample X86	10053	10594	10257	10282	10673	10363	10730	11034	10331	11186	10970	11300	11071	11441	11228	11845	11872	11606	11810	12089	12441	12208	12641	12843	13142	12222	12726	13535	13979	14215	13996	14173	13795	14695	14331	14412	15192	15304	15964	15973	15830	16982	16713	16366	17086	17322
H	3	Sample X87	9939	9489	10208	9884	9958	9938	10142	10190	10486	10367	10515	10380	11187	10564	11138	11328	11098	11496	11731	11985	11414	12026	11612	11720	12148	11895	12496	12834	12352	12645	13006	13314	13295	13291	13969	14105	13830	14893	15408	15526	14937	15880	15853	15908	16192	16527
H	4	Sample X88	10818	10383	10239	10645	10226	10150	10609	10791	10816	10851	11021	11443	12017	12018	11808	11832	11901	12247	11576	12326	12378	12309	12168	12537	12544	12734	13080	13426	13214	13390	13343	13547	13736	13526	13871	14311	14044	14525	15406	14939	15596	15287	15988	15900	16036	16182
H	5	Sample X89	10578	10806	10527	10498	11027	10806	10897	10734	11030	11642	11263	11768	11846	11263	11302	11679	11758	11729	11690	11769	12094	12559	12319	12531	12465	12627	12585	12506	13229	12728	13266	13020	13666	13896	13915	14216	14425	14325	15033	15280	15142	15970	15412	16209	16243	16562
H	6	Sample X90	10015	10151	10210	10916	10806	10588	10513	10914	11452	10983	11753	11451	11244	11351	11459	11978	11567	11764	12090	12405	11643	11807	12161	12024	11875	12713	12508	12685	12270	13197	12647	12824	12979	13210	12828	12954	14135	13529	13623	13322	14545	14375	14362	15078	14955	15390
H	7	Sample X91	9899	10492	10022	10624	10354	10908	10888	11382	11359	11487	11916	11591	11600	11496	11538	11473	11204	11852	12490	12500	12175	12425	12886	12690	12665	12793	13016	14135	13641	14230	14635	14628	14973	14713	15752	16034	15642	15746	16215	15652	16982	16639	16762	16914	17097	17268
[truncated: 430 more rows]

## Sheet: Suppl. Fig. 4
Supplementary Figure 4a
Normalized liposome permeabilization traces
Experiment 1		[BAK] (50 nM) + WT BAK BH3 (0.1-50 µM)
[truncated: 1,933 more rows]

[truncated: 13 more sheets: Raw Suppl. Fig. 3, 4, Fig. 3, Suppl. Fig. 5, Raw Fig. 3, Suppl. Fig. 5, Fig. 4, Suppl. Fig. 6, Raw Fig. 4, Suppl. Fig. 6, Fig. 5, Suppl. Fig. 7, Raw Fig. 5, Suppl. Fig. 7, Fig. 6, Suppl. Fig. 8, Raw Fig. 6, Suppl. Fig. 8]
